# Supplementary material for: Using application benchmark call graphs to quantify and improve the practical relevance of microbenchmark suites
Source: PeerJ Comput Sci. 2021 May 28;7:e548. doi: 10.7717/peerj-cs.548 (PMC8176533; doi:10.7717/peerj-cs.548)
Supplement: Supplemental Information 1 — Source code can be used to (re-) run the experiments. The results are split into the call graphs derived from application benchmarks (appBench), microbenchmarks, and their overlap. [file peerj-cs-07-548-s001.zip]

Archive with 1,118 entries (1,031 files):
- experiments/code/
- experiments/code/appBench/
- experiments/code/appBench/influxdb/
- experiments/code/appBench/influxdb/all.sh
- experiments/code/appBench/influxdb/benchmark.sh
- experiments/code/appBench/influxdb/client.sh
- experiments/code/appBench/influxdb/commands.txt
- experiments/code/appBench/influxdb/getResults.sh
- experiments/code/appBench/influxdb/initBenchmark.sh
- experiments/code/appBench/influxdb/initClient.sh
- experiments/code/appBench/influxdb/initSUT.sh
- experiments/code/appBench/influxdb/shutdownSUT.sh
- experiments/code/appBench/influxdb/sut.sh
- experiments/code/appBench/pprofSceleton.txt
- experiments/code/appBench/victoriaMetrics/
- experiments/code/appBench/victoriaMetrics/all.sh
- experiments/code/appBench/victoriaMetrics/benchmark.sh
- experiments/code/appBench/victoriaMetrics/client.sh
- experiments/code/appBench/victoriaMetrics/commands.txt
- experiments/code/appBench/victoriaMetrics/getResults.sh
- experiments/code/appBench/victoriaMetrics/initBenchmark.sh
- experiments/code/appBench/victoriaMetrics/initClient.sh
- experiments/code/appBench/victoriaMetrics/initSUT.sh
- experiments/code/appBench/victoriaMetrics/shutdownSUT.sh
- experiments/code/appBench/victoriaMetrics/sut.sh
- experiments/code/appBench/workloadCalculations.xlsx
- experiments/code/gocg/
- experiments/code/gocg/.gitignore
- experiments/code/gocg/cmd/
- experiments/code/gocg/cmd/minimization/
- experiments/code/gocg/cmd/minimization/main.go
- experiments/code/gocg/cmd/overlap/
- experiments/code/gocg/cmd/overlap/main.go
- experiments/code/gocg/cmd/recommendation/
- experiments/code/gocg/cmd/recommendation/main.go
- experiments/code/gocg/cmd/transform_profiles/
- experiments/code/gocg/cmd/transform_profiles/main.go
- experiments/code/gocg/go.mod
- experiments/code/gocg/go.sum
- experiments/code/gocg/internal/
- experiments/code/gocg/internal/set/
- experiments/code/gocg/internal/set/int64.go
- experiments/code/gocg/pkg/
- experiments/code/gocg/pkg/cg/
- experiments/code/gocg/pkg/cg/construct.go
- experiments/code/gocg/pkg/cg/find.go
- experiments/code/gocg/pkg/cg/graph.go
- experiments/code/gocg/pkg/cg/ider.go
- experiments/code/gocg/pkg/cg/is.go
- experiments/code/gocg/pkg/dir/
- experiments/code/gocg/pkg/dir/file_names.go
- experiments/code/gocg/pkg/dir/path.go
- experiments/code/gocg/pkg/min/
- experiments/code/gocg/pkg/min/apply.go
- experiments/code/gocg/pkg/min/strategy.go
- experiments/code/gocg/pkg/min/strategy_test.go
- experiments/code/gocg/pkg/min/write.go
- experiments/code/gocg/pkg/overlap/
- experiments/code/gocg/pkg/overlap/is.go
- experiments/code/gocg/pkg/overlap/result.go
- experiments/code/gocg/pkg/overlap/structural.go
- experiments/code/gocg/pkg/profile/
- experiments/code/gocg/pkg/profile/transform.go
- experiments/code/gocg/pkg/profile/type.go
- experiments/code/gocg/pkg/rec/
- experiments/code/gocg/pkg/rec/apply.go
- experiments/code/gocg/pkg/rec/apply_test.go
- experiments/code/gocg/pkg/rec/strategy.go
- experiments/code/gocg/pkg/rec/strategy_greedy_additional.go
- experiments/code/gocg/pkg/rec/strategy_greedy_additional_test.go
- experiments/code/gocg/pkg/rec/strategy_rnbfs.go
- experiments/code/gocg/pkg/rec/strategy_rnbfs_test.go
- experiments/code/gocg/pkg/rec/strategy_test.go
- experiments/code/gocg/pkg/rec/write.go
- experiments/code/gocg/vendor/
- experiments/code/gocg/vendor/gonum.org/
- experiments/code/gocg/vendor/gonum.org/v1/
- experiments/code/gocg/vendor/gonum.org/v1/gonum/
- experiments/code/gocg/vendor/gonum.org/v1/gonum/AUTHORS
- experiments/code/gocg/vendor/gonum.org/v1/gonum/blas/
- experiments/code/gocg/vendor/gonum.org/v1/gonum/blas/blas.go
- experiments/code/gocg/vendor/gonum.org/v1/gonum/blas/blas64/
- experiments/code/gocg/vendor/gonum.org/v1/gonum/blas/blas64/blas64.go
- experiments/code/gocg/vendor/gonum.org/v1/gonum/blas/blas64/conv.go
- experiments/code/gocg/vendor/gonum.org/v1/gonum/blas/blas64/conv_symmetric.go
- experiments/code/gocg/vendor/gonum.org/v1/gonum/blas/blas64/doc.go
- experiments/code/gocg/vendor/gonum.org/v1/gonum/blas/cblas128/
- experiments/code/gocg/vendor/gonum.org/v1/gonum/blas/cblas128/cblas128.go
- experiments/code/gocg/vendor/gonum.org/v1/gonum/blas/cblas128/conv.go
- experiments/code/gocg/vendor/gonum.org/v1/gonum/blas/cblas128/conv_hermitian.go
- experiments/code/gocg/vendor/gonum.org/v1/gonum/blas/cblas128/conv_symmetric.go
- experiments/code/gocg/vendor/gonum.org/v1/gonum/blas/cblas128/doc.go
- experiments/code/gocg/vendor/gonum.org/v1/gonum/blas/conversions.bash
- experiments/code/gocg/vendor/gonum.org/v1/gonum/blas/doc.go
- experiments/code/gocg/vendor/gonum.org/v1/gonum/blas/gonum/
- experiments/code/gocg/vendor/gonum.org/v1/gonum/blas/gonum/dgemm.go
- experiments/code/gocg/vendor/gonum.org/v1/gonum/blas/gonum/doc.go
- experiments/code/gocg/vendor/gonum.org/v1/gonum/blas/gonum/errors.go
- experiments/code/gocg/vendor/gonum.org/v1/gonum/blas/gonum/gemv.go
- experiments/code/gocg/vendor/gonum.org/v1/gonum/blas/gonum/gonum.go
- experiments/code/gocg/vendor/gonum.org/v1/gonum/blas/gonum/level1cmplx128.go
- experiments/code/gocg/vendor/gonum.org/v1/gonum/blas/gonum/level1cmplx64.go
- experiments/code/gocg/vendor/gonum.org/v1/gonum/blas/gonum/level1float32.go
- experiments/code/gocg/vendor/gonum.org/v1/gonum/blas/gonum/level1float32_dsdot.go
- experiments/code/gocg/vendor/gonum.org/v1/gonum/blas/gonum/level1float32_sdot.go
- experiments/code/gocg/vendor/gonum.org/v1/gonum/blas/gonum/level1float32_sdsdot.go
- experiments/code/gocg/vendor/gonum.org/v1/gonum/blas/gonum/level1float64.go
- experiments/code/gocg/vendor/gonum.org/v1/gonum/blas/gonum/level1float64_ddot.go
- experiments/code/gocg/vendor/gonum.org/v1/gonum/blas/gonum/level2cmplx128.go
- experiments/code/gocg/vendor/gonum.org/v1/gonum/blas/gonum/level2cmplx64.go
- experiments/code/gocg/vendor/gonum.org/v1/gonum/blas/gonum/level2float32.go
- experiments/code/gocg/vendor/gonum.org/v1/gonum/blas/gonum/level2float64.go
- experiments/code/gocg/vendor/gonum.org/v1/gonum/blas/gonum/level3cmplx128.go
- experiments/code/gocg/vendor/gonum.org/v1/gonum/blas/gonum/level3cmplx64.go
- experiments/code/gocg/vendor/gonum.org/v1/gonum/blas/gonum/level3float32.go
- experiments/code/gocg/vendor/gonum.org/v1/gonum/blas/gonum/level3float64.go
- experiments/code/gocg/vendor/gonum.org/v1/gonum/blas/gonum/sgemm.go
- experiments/code/gocg/vendor/gonum.org/v1/gonum/blas/gonum/single_precision.bash
- experiments/code/gocg/vendor/gonum.org/v1/gonum/blas/README.md
- experiments/code/gocg/vendor/gonum.org/v1/gonum/CONTRIBUTORS
- experiments/code/gocg/vendor/gonum.org/v1/gonum/floats/
- experiments/code/gocg/vendor/gonum.org/v1/gonum/floats/doc.go
- experiments/code/gocg/vendor/gonum.org/v1/gonum/floats/floats.go
- experiments/code/gocg/vendor/gonum.org/v1/gonum/floats/README.md
- experiments/code/gocg/vendor/gonum.org/v1/gonum/graph/
- experiments/code/gocg/vendor/gonum.org/v1/gonum/graph/.gitignore
- experiments/code/gocg/vendor/gonum.org/v1/gonum/graph/complement.go
- experiments/code/gocg/vendor/gonum.org/v1/gonum/graph/doc.go
- experiments/code/gocg/vendor/gonum.org/v1/gonum/graph/graph.go
- experiments/code/gocg/vendor/gonum.org/v1/gonum/graph/internal/
- experiments/code/gocg/vendor/gonum.org/v1/gonum/graph/internal/linear/
- experiments/code/gocg/vendor/gonum.org/v1/gonum/graph/internal/linear/doc.go
- experiments/code/gocg/vendor/gonum.org/v1/gonum/graph/internal/linear/linear.go
- experiments/code/gocg/vendor/gonum.org/v1/gonum/graph/internal/ordered/
- experiments/code/gocg/vendor/gonum.org/v1/gonum/graph/internal/ordered/doc.go
- experiments/code/gocg/vendor/gonum.org/v1/gonum/graph/internal/ordered/sort.go
- experiments/code/gocg/vendor/gonum.org/v1/gonum/graph/internal/set/
- experiments/code/gocg/vendor/gonum.org/v1/gonum/graph/internal/set/doc.go
- experiments/code/gocg/vendor/gonum.org/v1/gonum/graph/internal/set/same.go
- experiments/code/gocg/vendor/gonum.org/v1/gonum/graph/internal/set/same_appengine.go
- experiments/code/gocg/vendor/gonum.org/v1/gonum/graph/internal/set/set.go
- experiments/code/gocg/vendor/gonum.org/v1/gonum/graph/internal/uid/
- experiments/code/gocg/vendor/gonum.org/v1/gonum/graph/internal/uid/uid.go
- experiments/code/gocg/vendor/gonum.org/v1/gonum/graph/iterator/
- experiments/code/gocg/vendor/gonum.org/v1/gonum/graph/iterator/doc.go
- experiments/code/gocg/vendor/gonum.org/v1/gonum/graph/iterator/edges.go
- experiments/code/gocg/vendor/gonum.org/v1/gonum/graph/iterator/lines.go
- experiments/code/gocg/vendor/gonum.org/v1/gonum/graph/iterator/nodes.go
- experiments/code/gocg/vendor/gonum.org/v1/gonum/graph/multigraph.go
- experiments/code/gocg/vendor/gonum.org/v1/gonum/graph/nodes_edges.go
- experiments/code/gocg/vendor/gonum.org/v1/gonum/graph/README.md
- experiments/code/gocg/vendor/gonum.org/v1/gonum/graph/simple/
- experiments/code/gocg/vendor/gonum.org/v1/gonum/graph/simple/dense_directed_matrix.go
- experiments/code/gocg/vendor/gonum.org/v1/gonum/graph/simple/dense_undirected_matrix.go
- experiments/code/gocg/vendor/gonum.org/v1/gonum/graph/simple/directed.go
- experiments/code/gocg/vendor/gonum.org/v1/gonum/graph/simple/doc.go
- experiments/code/gocg/vendor/gonum.org/v1/gonum/graph/simple/simple.go
- experiments/code/gocg/vendor/gonum.org/v1/gonum/graph/simple/undirected.go
- experiments/code/gocg/vendor/gonum.org/v1/gonum/graph/simple/weighted_directed.go
- experiments/code/gocg/vendor/gonum.org/v1/gonum/graph/simple/weighted_undirected.go
- experiments/code/gocg/vendor/gonum.org/v1/gonum/graph/traverse/
- experiments/code/gocg/vendor/gonum.org/v1/gonum/graph/traverse/doc.go
- experiments/code/gocg/vendor/gonum.org/v1/gonum/graph/traverse/traverse.go
- experiments/code/gocg/vendor/gonum.org/v1/gonum/graph/undirect.go
- experiments/code/gocg/vendor/gonum.org/v1/gonum/internal/
- experiments/code/gocg/vendor/gonum.org/v1/gonum/internal/asm/
- experiments/code/gocg/vendor/gonum.org/v1/gonum/internal/asm/c128/
- experiments/code/gocg/vendor/gonum.org/v1/gonum/internal/asm/c128/axpyinc_amd64.s
- experiments/code/gocg/vendor/gonum.org/v1/gonum/internal/asm/c128/axpyincto_amd64.s
- experiments/code/gocg/vendor/gonum.org/v1/gonum/internal/asm/c128/axpyunitary_amd64.s
- experiments/code/gocg/vendor/gonum.org/v1/gonum/internal/asm/c128/axpyunitaryto_amd64.s
- experiments/code/gocg/vendor/gonum.org/v1/gonum/internal/asm/c128/doc.go
- experiments/code/gocg/vendor/gonum.org/v1/gonum/internal/asm/c128/dotcinc_amd64.s
- experiments/code/gocg/vendor/gonum.org/v1/gonum/internal/asm/c128/dotcunitary_amd64.s
- experiments/code/gocg/vendor/gonum.org/v1/gonum/internal/asm/c128/dotuinc_amd64.s
- experiments/code/gocg/vendor/gonum.org/v1/gonum/internal/asm/c128/dotuunitary_amd64.s
- experiments/code/gocg/vendor/gonum.org/v1/gonum/internal/asm/c128/dscalinc_amd64.s
- experiments/code/gocg/vendor/gonum.org/v1/gonum/internal/asm/c128/dscalunitary_amd64.s
- experiments/code/gocg/vendor/gonum.org/v1/gonum/internal/asm/c128/scal.go
- experiments/code/gocg/vendor/gonum.org/v1/gonum/internal/asm/c128/scalinc_amd64.s
- experiments/code/gocg/vendor/gonum.org/v1/gonum/internal/asm/c128/scalUnitary_amd64.s
- experiments/code/gocg/vendor/gonum.org/v1/gonum/internal/asm/c128/stubs_amd64.go
- experiments/code/gocg/vendor/gonum.org/v1/gonum/internal/asm/c128/stubs_noasm.go
- experiments/code/gocg/vendor/gonum.org/v1/gonum/internal/asm/c64/
- experiments/code/gocg/vendor/gonum.org/v1/gonum/internal/asm/c64/axpyinc_amd64.s
- experiments/code/gocg/vendor/gonum.org/v1/gonum/internal/asm/c64/axpyincto_amd64.s
- experiments/code/gocg/vendor/gonum.org/v1/gonum/internal/asm/c64/axpyunitary_amd64.s
- experiments/code/gocg/vendor/gonum.org/v1/gonum/internal/asm/c64/axpyunitaryto_amd64.s
- experiments/code/gocg/vendor/gonum.org/v1/gonum/internal/asm/c64/conj.go
- experiments/code/gocg/vendor/gonum.org/v1/gonum/internal/asm/c64/doc.go
- experiments/code/gocg/vendor/gonum.org/v1/gonum/internal/asm/c64/dotcinc_amd64.s
- experiments/code/gocg/vendor/gonum.org/v1/gonum/internal/asm/c64/dotcunitary_amd64.s
- experiments/code/gocg/vendor/gonum.org/v1/gonum/internal/asm/c64/dotuinc_amd64.s
- experiments/code/gocg/vendor/gonum.org/v1/gonum/internal/asm/c64/dotuunitary_amd64.s
- experiments/code/gocg/vendor/gonum.org/v1/gonum/internal/asm/c64/scal.go
- experiments/code/gocg/vendor/gonum.org/v1/gonum/internal/asm/c64/stubs_amd64.go
- experiments/code/gocg/vendor/gonum.org/v1/gonum/internal/asm/c64/stubs_noasm.go
- experiments/code/gocg/vendor/gonum.org/v1/gonum/internal/asm/f32/
- experiments/code/gocg/vendor/gonum.org/v1/gonum/internal/asm/f32/axpyinc_amd64.s
- experiments/code/gocg/vendor/gonum.org/v1/gonum/internal/asm/f32/axpyincto_amd64.s
- experiments/code/gocg/vendor/gonum.org/v1/gonum/internal/asm/f32/axpyunitary_amd64.s
- experiments/code/gocg/vendor/gonum.org/v1/gonum/internal/asm/f32/axpyunitaryto_amd64.s
- experiments/code/gocg/vendor/gonum.org/v1/gonum/internal/asm/f32/ddotinc_amd64.s
- experiments/code/gocg/vendor/gonum.org/v1/gonum/internal/asm/f32/ddotunitary_amd64.s
- experiments/code/gocg/vendor/gonum.org/v1/gonum/internal/asm/f32/doc.go
- experiments/code/gocg/vendor/gonum.org/v1/gonum/internal/asm/f32/dotinc_amd64.s
- experiments/code/gocg/vendor/gonum.org/v1/gonum/internal/asm/f32/dotunitary_amd64.s
- experiments/code/gocg/vendor/gonum.org/v1/gonum/internal/asm/f32/ge_amd64.go
- experiments/code/gocg/vendor/gonum.org/v1/gonum/internal/asm/f32/ge_amd64.s
- experiments/code/gocg/vendor/gonum.org/v1/gonum/internal/asm/f32/ge_noasm.go
- experiments/code/gocg/vendor/gonum.org/v1/gonum/internal/asm/f32/l2norm.go
- experiments/code/gocg/vendor/gonum.org/v1/gonum/internal/asm/f32/scal.go
- experiments/code/gocg/vendor/gonum.org/v1/gonum/internal/asm/f32/stubs_amd64.go
- experiments/code/gocg/vendor/gonum.org/v1/gonum/internal/asm/f32/stubs_noasm.go
- experiments/code/gocg/vendor/gonum.org/v1/gonum/internal/asm/f64/
- experiments/code/gocg/vendor/gonum.org/v1/gonum/internal/asm/f64/abssum_amd64.s
- experiments/code/gocg/vendor/gonum.org/v1/gonum/internal/asm/f64/abssuminc_amd64.s
- experiments/code/gocg/vendor/gonum.org/v1/gonum/internal/asm/f64/add_amd64.s
- experiments/code/gocg/vendor/gonum.org/v1/gonum/internal/asm/f64/addconst_amd64.s
- experiments/code/gocg/vendor/gonum.org/v1/gonum/internal/asm/f64/axpy.go
- experiments/code/gocg/vendor/gonum.org/v1/gonum/internal/asm/f64/axpyinc_amd64.s
- experiments/code/gocg/vendor/gonum.org/v1/gonum/internal/asm/f64/axpyincto_amd64.s
- experiments/code/gocg/vendor/gonum.org/v1/gonum/internal/asm/f64/axpyunitary_amd64.s
- experiments/code/gocg/vendor/gonum.org/v1/gonum/internal/asm/f64/axpyunitaryto_amd64.s
- experiments/code/gocg/vendor/gonum.org/v1/gonum/internal/asm/f64/cumprod_amd64.s
- experiments/code/gocg/vendor/gonum.org/v1/gonum/internal/asm/f64/cumsum_amd64.s
- experiments/code/gocg/vendor/gonum.org/v1/gonum/internal/asm/f64/div_amd64.s
- experiments/code/gocg/vendor/gonum.org/v1/gonum/internal/asm/f64/divto_amd64.s
- experiments/code/gocg/vendor/gonum.org/v1/gonum/internal/asm/f64/doc.go
- experiments/code/gocg/vendor/gonum.org/v1/gonum/internal/asm/f64/dot.go
- experiments/code/gocg/vendor/gonum.org/v1/gonum/internal/asm/f64/dot_amd64.s
- experiments/code/gocg/vendor/gonum.org/v1/gonum/internal/asm/f64/ge_amd64.go
- experiments/code/gocg/vendor/gonum.org/v1/gonum/internal/asm/f64/ge_noasm.go
- experiments/code/gocg/vendor/gonum.org/v1/gonum/internal/asm/f64/gemvN_amd64.s
- experiments/code/gocg/vendor/gonum.org/v1/gonum/internal/asm/f64/gemvT_amd64.s
- experiments/code/gocg/vendor/gonum.org/v1/gonum/internal/asm/f64/ger_amd64.s
- experiments/code/gocg/vendor/gonum.org/v1/gonum/internal/asm/f64/l1norm_amd64.s
- experiments/code/gocg/vendor/gonum.org/v1/gonum/internal/asm/f64/l2norm_amd64.s
- experiments/code/gocg/vendor/gonum.org/v1/gonum/internal/asm/f64/l2norm_noasm.go
- experiments/code/gocg/vendor/gonum.org/v1/gonum/internal/asm/f64/l2normdist_amd64.s
- experiments/code/gocg/vendor/gonum.org/v1/gonum/internal/asm/f64/l2norminc_amd64.s
- experiments/code/gocg/vendor/gonum.org/v1/gonum/internal/asm/f64/linfnorm_amd64.s
- experiments/code/gocg/vendor/gonum.org/v1/gonum/internal/asm/f64/scal.go
- experiments/code/gocg/vendor/gonum.org/v1/gonum/internal/asm/f64/scalinc_amd64.s
- experiments/code/gocg/vendor/gonum.org/v1/gonum/internal/asm/f64/scalincto_amd64.s
- experiments/code/gocg/vendor/gonum.org/v1/gonum/internal/asm/f64/scalunitary_amd64.s
- experiments/code/gocg/vendor/gonum.org/v1/gonum/internal/asm/f64/scalunitaryto_amd64.s
- experiments/code/gocg/vendor/gonum.org/v1/gonum/internal/asm/f64/stubs_amd64.go
- experiments/code/gocg/vendor/gonum.org/v1/gonum/internal/asm/f64/stubs_noasm.go
- experiments/code/gocg/vendor/gonum.org/v1/gonum/internal/asm/f64/sum_amd64.s
- experiments/code/gocg/vendor/gonum.org/v1/gonum/internal/cmplx64/
- experiments/code/gocg/vendor/gonum.org/v1/gonum/internal/cmplx64/abs.go
- experiments/code/gocg/vendor/gonum.org/v1/gonum/internal/cmplx64/conj.go
- experiments/code/gocg/vendor/gonum.org/v1/gonum/internal/cmplx64/doc.go
- experiments/code/gocg/vendor/gonum.org/v1/gonum/internal/cmplx64/isinf.go
- experiments/code/gocg/vendor/gonum.org/v1/gonum/internal/cmplx64/isnan.go
- experiments/code/gocg/vendor/gonum.org/v1/gonum/internal/cmplx64/sqrt.go
- experiments/code/gocg/vendor/gonum.org/v1/gonum/internal/math32/
- experiments/code/gocg/vendor/gonum.org/v1/gonum/internal/math32/doc.go
- experiments/code/gocg/vendor/gonum.org/v1/gonum/internal/math32/math.go
- experiments/code/gocg/vendor/gonum.org/v1/gonum/internal/math32/signbit.go
- experiments/code/gocg/vendor/gonum.org/v1/gonum/internal/math32/sqrt.go
- experiments/code/gocg/vendor/gonum.org/v1/gonum/internal/math32/sqrt_amd64.go
- experiments/code/gocg/vendor/gonum.org/v1/gonum/internal/math32/sqrt_amd64.s
- experiments/code/gocg/vendor/gonum.org/v1/gonum/internal/math32/sqrt_arm64.go
- experiments/code/gocg/vendor/gonum.org/v1/gonum/internal/math32/sqrt_arm64.s
- experiments/code/gocg/vendor/gonum.org/v1/gonum/lapack/
- experiments/code/gocg/vendor/gonum.org/v1/gonum/lapack/.gitignore
- experiments/code/gocg/vendor/gonum.org/v1/gonum/lapack/doc.go
- experiments/code/gocg/vendor/gonum.org/v1/gonum/lapack/gonum/
- experiments/code/gocg/vendor/gonum.org/v1/gonum/lapack/gonum/dbdsqr.go
- experiments/code/gocg/vendor/gonum.org/v1/gonum/lapack/gonum/dcombssq.go
- experiments/code/gocg/vendor/gonum.org/v1/gonum/lapack/gonum/dgebak.go
- experiments/code/gocg/vendor/gonum.org/v1/gonum/lapack/gonum/dgebal.go
- experiments/code/gocg/vendor/gonum.org/v1/gonum/lapack/gonum/dgebd2.go
- experiments/code/gocg/vendor/gonum.org/v1/gonum/lapack/gonum/dgebrd.go
- experiments/code/gocg/vendor/gonum.org/v1/gonum/lapack/gonum/dgecon.go
- experiments/code/gocg/vendor/gonum.org/v1/gonum/lapack/gonum/dgeev.go
- experiments/code/gocg/vendor/gonum.org/v1/gonum/lapack/gonum/dgehd2.go
- experiments/code/gocg/vendor/gonum.org/v1/gonum/lapack/gonum/dgehrd.go
- experiments/code/gocg/vendor/gonum.org/v1/gonum/lapack/gonum/dgelq2.go
- experiments/code/gocg/vendor/gonum.org/v1/gonum/lapack/gonum/dgelqf.go
- experiments/code/gocg/vendor/gonum.org/v1/gonum/lapack/gonum/dgels.go
- experiments/code/gocg/vendor/gonum.org/v1/gonum/lapack/gonum/dgeql2.go
- experiments/code/gocg/vendor/gonum.org/v1/gonum/lapack/gonum/dgeqp3.go
- experiments/code/gocg/vendor/gonum.org/v1/gonum/lapack/gonum/dgeqr2.go
- experiments/code/gocg/vendor/gonum.org/v1/gonum/lapack/gonum/dgeqrf.go
- experiments/code/gocg/vendor/gonum.org/v1/gonum/lapack/gonum/dgerq2.go
- experiments/code/gocg/vendor/gonum.org/v1/gonum/lapack/gonum/dgerqf.go
- experiments/code/gocg/vendor/gonum.org/v1/gonum/lapack/gonum/dgesvd.go
- experiments/code/gocg/vendor/gonum.org/v1/gonum/lapack/gonum/dgetf2.go
- experiments/code/gocg/vendor/gonum.org/v1/gonum/lapack/gonum/dgetrf.go
- experiments/code/gocg/vendor/gonum.org/v1/gonum/lapack/gonum/dgetri.go
- experiments/code/gocg/vendor/gonum.org/v1/gonum/lapack/gonum/dgetrs.go
- experiments/code/gocg/vendor/gonum.org/v1/gonum/lapack/gonum/dggsvd3.go
- experiments/code/gocg/vendor/gonum.org/v1/gonum/lapack/gonum/dggsvp3.go
- experiments/code/gocg/vendor/gonum.org/v1/gonum/lapack/gonum/dhseqr.go
- experiments/code/gocg/vendor/gonum.org/v1/gonum/lapack/gonum/dlabrd.go
- experiments/code/gocg/vendor/gonum.org/v1/gonum/lapack/gonum/dlacn2.go
- experiments/code/gocg/vendor/gonum.org/v1/gonum/lapack/gonum/dlacpy.go
[truncated: 818 more entries]
