# Supplementary material for: Using application benchmark call graphs to quantify and improve the practical relevance of microbenchmark suites
Source: PeerJ Comput Sci. 2021 May 28;7:e548. doi: 10.7717/peerj-cs.548 (PMC8176533; doi:10.7717/peerj-cs.548)
Supplement: Supplemental Information 1 — Source code can be used to (re-) run the experiments. The results are split into the call graphs derived from application benchmarks (appBench), microbenchmarks, and their overlap. [file peerj-cs-07-548-s001.zip › experiments/code/appBench/influxdb/benchmark.sh]

SUT_ip=$1
client_ip=$2
operation=$3
workload=$4

#Copy sut.sh and run on SUT
ssh -i "influxdb.pem" ec2-user@$SUT_ip 'bash -s' < sut.sh
sleep 20s

if [ "$operation" = "load" ]; then 
    echo "Creating DB at $SUT_ip"
	curl -XPOST "http://$SUT_ip:8086/query" --data-urlencode "q=CREATE DATABASE \"testdb\" WITH REPLICATION 1 NAME \"default\""
	echo "created database"
fi;

echo "Stating Client.."
#Copy client.sh and run on Client (execute benchmark)
ssh -i "influxdb.pem" ec2-user@$client_ip 'bash -s' < client.sh $SUT_ip $operation $workload
#> ycsbResult.log
#Print results
# cat ycsbResult.log | grep 'CLEANUP\|READ\|INSERT\|OVERALL'
