# Supplementary material for: Using application benchmark call graphs to quantify and improve the practical relevance of microbenchmark suites
Source: PeerJ Comput Sci. 2021 May 28;7:e548. doi: 10.7717/peerj-cs.548 (PMC8176533; doi:10.7717/peerj-cs.548)
Supplement: Supplemental Information 1 — Source code can be used to (re-) run the experiments. The results are split into the call graphs derived from application benchmarks (appBench), microbenchmarks, and their overlap. [file peerj-cs-07-548-s001.zip › experiments/code/appBench/influxdb/initClient.sh]

#run YCSB-TS benchmark

sudo yum install -y git
echo "git installed"

sudo wget https://repos.fedorapeople.org/repos/dchen/apache-maven/epel-apache-maven.repo -O /etc/yum.repos.d/epel-apache-maven.repo
sudo sed -i s/\$releasever/6/g /etc/yum.repos.d/epel-apache-maven.repo
sudo yum install -y apache-maven
echo "mvn installed"

git clone https://github.com/martingrambow/YCSB-TS.git
cd YCSB-TS
echo "building YCSB-TS..."
mvn clean package > build.log
echo "YCSB-TS build"
