# Supplementary material for: Using application benchmark call graphs to quantify and improve the practical relevance of microbenchmark suites
Source: PeerJ Comput Sci. 2021 May 28;7:e548. doi: 10.7717/peerj-cs.548 (PMC8176533; doi:10.7717/peerj-cs.548)
Supplement: Supplemental Information 1 — Source code can be used to (re-) run the experiments. The results are split into the call graphs derived from application benchmarks (appBench), microbenchmarks, and their overlap. [file peerj-cs-07-548-s001.zip › experiments/code/appBench/influxdb/initSUT.sh]

commit=$1

#installs and setups influxdb instance
sudo yum install -y git
sudo yum install -y docker
echo "Installed git and docker"
sudo service docker start
echo "Docker started"
git clone https://github.com/influxdata/influxdb.git

mkdir shared
cd influxdb
git checkout 1.7
git reset --hard $commit

#Code instrumentation
sed -i '42i defer pprof.StopCPUProfile()' cmd/influxd/main.go
sed -i '42i	}' cmd/influxd/main.go
sed -i '42i	os.Exit(1)' cmd/influxd/main.go
sed -i '42i	fmt.Fprintf(os.Stderr, "Could not start tracing: %v\\n", err)' cmd/influxd/main.go
sed -i '42i	if err != nil {' cmd/influxd/main.go
sed -i '42i	err = pprof.StartCPUProfile(f)' cmd/influxd/main.go
sed -i '42i	}' cmd/influxd/main.go
sed -i '42i	os.Exit(1)' cmd/influxd/main.go
sed -i '42i	fmt.Fprintf(os.Stderr, "Could not open trace file: %v\\n", err)' cmd/influxd/main.go
sed -i '42i	if err != nil {' cmd/influxd/main.go
sed -i '42i	f, err := os.Create("shared/cpu.pprof")' cmd/influxd/main.go
sed -i '42i	fmt.Println("Main entry point started")' cmd/influxd/main.go
sed -i '13i	"runtime/pprof"' cmd/influxd/main.go
echo "Code instrumented"

echo "Influx cloned and changed directory"
sudo docker build -f Dockerfile -t influxdb-builder /home/ec2-user/influxdb/
echo "build container"
