# Supplementary material for: Using application benchmark call graphs to quantify and improve the practical relevance of microbenchmark suites
Source: PeerJ Comput Sci. 2021 May 28;7:e548. doi: 10.7717/peerj-cs.548 (PMC8176533; doi:10.7717/peerj-cs.548)
Supplement: Supplemental Information 1 — Source code can be used to (re-) run the experiments. The results are split into the call graphs derived from application benchmarks (appBench), microbenchmarks, and their overlap. [file peerj-cs-07-548-s001.zip › experiments/code/appBench/influxdb/sut.sh]

sudo docker run --rm -v /home/ec2-user/influxdata:/var/lib/influxdb -v /home/ec2-user/influxdb/:/root/go/src/github.com/influxdata/influxdb -v /home/ec2-user/shared/:/shared -p 8086:8086 influxdb-builder > log.txt &
echo "started container"
