# Supplementary material for: Using application benchmark call graphs to quantify and improve the practical relevance of microbenchmark suites
Source: PeerJ Comput Sci. 2021 May 28;7:e548. doi: 10.7717/peerj-cs.548 (PMC8176533; doi:10.7717/peerj-cs.548)
Supplement: Supplemental Information 1 — Source code can be used to (re-) run the experiments. The results are split into the call graphs derived from application benchmarks (appBench), microbenchmarks, and their overlap. [file peerj-cs-07-548-s001.zip › experiments/code/appBench/pprofSceleton.txt]

imports:
"runtime/pprof"

in main:

fmt.Println("Main entry point started")
f, err := os.Create("/home/ubuntu/cpuRaw.pprof")
if err != nil {
	fmt.Fprintf(os.Stderr, "Could not open trace file: %v\\n", err)
	os.Exit(1)
}
err = pprof.StartCPUProfile(f)
if err != nil {
	fmt.Fprintf(os.Stderr, "Could not start tracing: %v\\n", err)
	os.Exit(1)
}
defer pprof.StopCPUProfile()

sed -i '42i defer pprof.StopCPUProfile()' cmd/influxd/main.go
sed -i '42i	}' cmd/influxd/main.go
...
sed -i '13i	"runtime/pprof"' cmd/influxd/main.go
