# Supplementary material for: Using application benchmark call graphs to quantify and improve the practical relevance of microbenchmark suites
Source: PeerJ Comput Sci. 2021 May 28;7:e548. doi: 10.7717/peerj-cs.548 (PMC8176533; doi:10.7717/peerj-cs.548)
Supplement: Supplemental Information 1 — Source code can be used to (re-) run the experiments. The results are split into the call graphs derived from application benchmarks (appBench), microbenchmarks, and their overlap. [file peerj-cs-07-548-s001.zip › experiments/code/appBench/victoriaMetrics/all.sh]

commit=2ab4cea
#workload=$1
workload=$1
foldername=$1
insertFileName=insertVictoria
runFileName=runVictoria

#Create EC2 instances and write IPs to hosts.txt, install Software, clone and instument SUT code
#execute initSUT.sh and initClient.sh
./initBenchmark.sh $commit
pwd
dir=$(pwd) 
source $dir/hosts.txt
echo "SUT_IP is $SUT_IP"
echo "Client_IP is $Client_IP"

#Start SUT and run workload (load phase)
./benchmark.sh $SUT_IP $Client_IP load $workload

#Shutdown SUT, get results and copy pprof file into folder
./getResults.sh $SUT_IP $insertFileName

#Start SUT and run workload (run phase)
./benchmark.sh $SUT_IP $Client_IP run $workload

#Shutdown SUT, get results and copy pprof file into folder
./getResults.sh $SUT_IP $runFileName

mkdir $foldername

mv $dir/$insertFileName.pprof $dir/$foldername
mv $dir/$runFileName.pprof $dir/$foldername
cd $dir/$foldername
go tool pprof -nodecount=3000 --nodefraction=0.002 --edgefraction=0.0 -svg $insertFileName.pprof > insert.svg
go tool pprof -nodecount=3000 --nodefraction=0.002 --edgefraction=0.0 -dot $insertFileName.pprof > insert.dot
go tool pprof -nodecount=3000 --nodefraction=0.002 --edgefraction=0.0 -svg $runFileName.pprof > run.svg
go tool pprof -nodecount=3000 --nodefraction=0.002 --edgefraction=0.0 -dot $runFileName.pprof > run.dot
