# Supplementary material for: Using application benchmark call graphs to quantify and improve the practical relevance of microbenchmark suites
Source: PeerJ Comput Sci. 2021 May 28;7:e548. doi: 10.7717/peerj-cs.548 (PMC8176533; doi:10.7717/peerj-cs.548)
Supplement: Supplemental Information 1 — Source code can be used to (re-) run the experiments. The results are split into the call graphs derived from application benchmarks (appBench), microbenchmarks, and their overlap. [file peerj-cs-07-548-s001.zip › experiments/code/appBench/victoriaMetrics/client.sh]

SUT_IP=$1
operation=$2
workload=$3

#run YCSB-TS benchmark
echo "STARTING CLIENT"
echo "SUT url is: $SUT_IP"

cd YCSB-TS

#benchmark
./bin/ycsb $operation victoriametrics -p ip=$SUT_IP -p port=8428 -P workloads/$workload
