# Supplementary material for: Using application benchmark call graphs to quantify and improve the practical relevance of microbenchmark suites
Source: PeerJ Comput Sci. 2021 May 28;7:e548. doi: 10.7717/peerj-cs.548 (PMC8176533; doi:10.7717/peerj-cs.548)
Supplement: Supplemental Information 1 — Source code can be used to (re-) run the experiments. The results are split into the call graphs derived from application benchmarks (appBench), microbenchmarks, and their overlap. [file peerj-cs-07-548-s001.zip › experiments/code/appBench/victoriaMetrics/commands.txt]

screen -mdLS "experiment" ./all.sh smartFactory
cat screenlog.0 | grep \\[


#OLD:
./initBenchmark.sh
./benchmark.sh SUT_IP Client_IP 2ab4cea #Victoria v1.29.4
./getResults.sh SUT_IP

 screen -mdLS "experiment" ./all.sh smartFactory
