# Supplementary material for: Using application benchmark call graphs to quantify and improve the practical relevance of microbenchmark suites
Source: PeerJ Comput Sci. 2021 May 28;7:e548. doi: 10.7717/peerj-cs.548 (PMC8176533; doi:10.7717/peerj-cs.548)
Supplement: Supplemental Information 1 — Source code can be used to (re-) run the experiments. The results are split into the call graphs derived from application benchmarks (appBench), microbenchmarks, and their overlap. [file peerj-cs-07-548-s001.zip › experiments/code/appBench/victoriaMetrics/getResults.sh]

SUT_ip=$1
filename=$2

#Copy shutdownSUT.sh and run on SUT
ssh -i "influxdb.pem" ec2-user@$SUT_ip 'bash -s' < shutdownSUT.sh
sleep 10s
scp -i influxdb.pem ec2-user@$SUT_ip:go/src/github.com/VictoriaMetrics/VictoriaMetrics/cpu.pprof $filename.pprof
