# Supplementary material for: Using application benchmark call graphs to quantify and improve the practical relevance of microbenchmark suites
Source: PeerJ Comput Sci. 2021 May 28;7:e548. doi: 10.7717/peerj-cs.548 (PMC8176533; doi:10.7717/peerj-cs.548)
Supplement: Supplemental Information 1 — Source code can be used to (re-) run the experiments. The results are split into the call graphs derived from application benchmarks (appBench), microbenchmarks, and their overlap. [file peerj-cs-07-548-s001.zip › experiments/code/appBench/victoriaMetrics/initSUT.sh]

commit=$1

#installs and setups TSDB instance
sudo yum install -y git
sudo yum install -y go
echo "installed"
 
#setup tsdb
mkdir go
mkdir -p go/src/github.com/VictoriaMetrics
cd go/src/github.com/VictoriaMetrics
git clone https://github.com/VictoriaMetrics/VictoriaMetrics.git
cd VictoriaMetrics

#Switch to commit
git reset --hard $commit

#code instrumentation
sed -i '21i defer pprof.StopCPUProfile()' app/victoria-metrics/main.go
sed -i '21i	}' app/victoria-metrics/main.go
sed -i '21i	os.Exit(1)' app/victoria-metrics/main.go
sed -i '21i	fmt.Fprintf(os.Stderr, "Could not start tracing: %v\\n", err2)' app/victoria-metrics/main.go
sed -i '21i	if err2 != nil {' app/victoria-metrics/main.go
sed -i '21i	err2 = pprof.StartCPUProfile(f)' app/victoria-metrics/main.go
sed -i '21i	}' app/victoria-metrics/main.go
sed -i '21i	os.Exit(1)' app/victoria-metrics/main.go
sed -i '21i	fmt.Fprintf(os.Stderr, "Could not open trace file: %v\\n", err2)' app/victoria-metrics/main.go
sed -i '21i	if err2 != nil {' app/victoria-metrics/main.go
sed -i '21i	f, err2 := os.Create("cpu.pprof")' app/victoria-metrics/main.go
sed -i '21i	fmt.Println("Main entry point started")' app/victoria-metrics/main.go
sed -i '7i	"runtime/pprof"' app/victoria-metrics/main.go
sed -i '7i	"fmt"' app/victoria-metrics/main.go
sed -i '7i	"os"' app/victoria-metrics/main.go
echo "Code instrumented"

#Build and run
make victoria-metrics
