# Supplementary material for: Using application benchmark call graphs to quantify and improve the practical relevance of microbenchmark suites
Source: PeerJ Comput Sci. 2021 May 28;7:e548. doi: 10.7717/peerj-cs.548 (PMC8176533; doi:10.7717/peerj-cs.548)
Supplement: Supplemental Information 1 — Source code can be used to (re-) run the experiments. The results are split into the call graphs derived from application benchmarks (appBench), microbenchmarks, and their overlap. [file peerj-cs-07-548-s001.zip › experiments/code/appBench/victoriaMetrics/shutdownSUT.sh]

PID=`ps -ef | grep victoria | grep -v grep | grep -v SCREEN | awk '{print $2}'`
if [[ "" !=  "$PID" ]]; then
  echo "killing $PID"
  kill -15 $PID
fi
