# Supplementary material for: Using application benchmark call graphs to quantify and improve the practical relevance of microbenchmark suites
Source: PeerJ Comput Sci. 2021 May 28;7:e548. doi: 10.7717/peerj-cs.548 (PMC8176533; doi:10.7717/peerj-cs.548)
Supplement: Supplemental Information 1 — Source code can be used to (re-) run the experiments. The results are split into the call graphs derived from application benchmarks (appBench), microbenchmarks, and their overlap. [file peerj-cs-07-548-s001.zip › experiments/code/appBench/workloadCalculations.xlsx]

## Sheet: medicalMonitoring
Start				2019-11-01
Ende				2019-11-08
new data item every x seconds			x=	2				#Records:		1512000
number of patients			y=	10				#Operations:		1614480
evaluation duration in days			t=	7
record ration in load phase			r=	0.5				InsertRatio		2809.57
								ReadRatio		0
number of reads per day				0				ScanRatio		3.12175
number of scans per day per patient			24	240				AvgRatio		187.305
number of average per day per patient			1440	14400				CountRatio		0
number of count per day				0				SumRatio		0
number of sum per day				0
Faktor				3000				StartDate		1572566400000
								EndDate		1573171200000
Records
Total:		3024000
In Load-Phase		1512000
In Run-Phase		1512000
transactions:
transactions per day		14640
transactions in total		102480		test=	102480
operations in run phase		1614480
Reads total		0
Scans total		1680
Avg total		100800
Count total		0
Sum total		0

## Sheet: smartFactory
Start				2019-11-01
Ende				2019-12-02
new data item every x seconds			x=	10				#Records:		1339200
number of machines			y=	10				#Operations:		1345524
evaluation duration in days			t=	31
record ration in load phase			r=	0.5				InsertRatio		19906
								ReadRatio		0
number of reads per day				0				ScanRatio		27.6472
number of scans per day				60				AvgRatio		11.0589
number of average per day				24				CountRatio		11.0589
number of count per day				24				SumRatio		44.2356
number of sum per day				96
Faktor				20000				StartDate		1572566400000
								EndDate		1575244800000
Records
Total:		2678400
In Load-Phase		1339200
In Run-Phase		1339200
transactions:
transactions per day		204
transactions in total		6324		test=	6324
operations in run phase		1345524
Reads total		0
Scans total		1860
Avg total		744
Count total		744
Sum total		2976

## Sheet: energy
Start				2019-01-01
Ende				2020-01-01
new data item every x seconds			x=	3600				#Records:		2190000
number of producers			y=	500				#Operations:		2268840
evaluation duration in days			t=	365
record ration in load phase			r=	0.5				InsertRatio		2123.55
								ReadRatio		0
number of reads per day				0				ScanRatio		33.9768
number of scans per day				96				AvgRatio		33.9768
number of average per day				96				CountRatio		0
number of count per day				0				SumRatio		8.49421
number of sum per day				24
Faktor				2200				StartDate		1546300800000
								EndDate		1577836800000
Records
Total:		4380000
In Load-Phase		2190000
In Run-Phase		2190000
transactions:
transactions per day		216
transactions in total		78840		test=	78840
operations in run phase		2268840
Reads total		0
Scans total		35040
Avg total		35040
Count total		0
Sum total		8760
