# Supplementary material for: Using application benchmark call graphs to quantify and improve the practical relevance of microbenchmark suites
Source: PeerJ Comput Sci. 2021 May 28;7:e548. doi: 10.7717/peerj-cs.548 (PMC8176533; doi:10.7717/peerj-cs.548)
Supplement: Supplemental Information 1 — Source code can be used to (re-) run the experiments. The results are split into the call graphs derived from application benchmarks (appBench), microbenchmarks, and their overlap. [file peerj-cs-07-548-s001.zip › experiments/code/gocg/go.mod]

module bitbucket.org/sealuzh/gocg

go 1.14

require (
	golang.org/x/exp v0.0.0-20190925190815-26a69ce95baf // indirect
	gonum.org/v1/gonum v0.7.0
	gonum.org/v1/netlib v0.0.0-20190926062253-2d6e29b73a19 // indirect
)
