# Supplementary material for: Using application benchmark call graphs to quantify and improve the practical relevance of microbenchmark suites
Source: PeerJ Comput Sci. 2021 May 28;7:e548. doi: 10.7717/peerj-cs.548 (PMC8176533; doi:10.7717/peerj-cs.548)
Supplement: Supplemental Information 1 — Source code can be used to (re-) run the experiments. The results are split into the call graphs derived from application benchmarks (appBench), microbenchmarks, and their overlap. [file peerj-cs-07-548-s001.zip › experiments/code/gocg/pkg/cg/is.go]

package cg

import (
	"strings"

	"gonum.org/v1/gonum/graph"
)

func IsProject(project string) ExclusionFunc {
	return func(n graph.Node, level int) bool {
		f := n.(*Function) // panics -> should never happen
		return strings.HasPrefix(f.Name, project)
	}
}

func IsProjects(projects []string) ExclusionFunc {
	return func(n graph.Node, level int) bool {
		f := n.(*Function) // panics -> should never happen

		var valid bool
	Loop:
		for _, project := range projects {
			if strings.HasPrefix(f.Name, project) {
				valid = true
				break Loop
			}
		}

		return valid
	}
}
