# Supplementary material for: Using application benchmark call graphs to quantify and improve the practical relevance of microbenchmark suites
Source: PeerJ Comput Sci. 2021 May 28;7:e548. doi: 10.7717/peerj-cs.548 (PMC8176533; doi:10.7717/peerj-cs.548)
Supplement: Supplemental Information 1 — Source code can be used to (re-) run the experiments. The results are split into the call graphs derived from application benchmarks (appBench), microbenchmarks, and their overlap. [file peerj-cs-07-548-s001.zip › experiments/code/gocg/pkg/overlap/is.go]

package overlap

import (
	"bitbucket.org/sealuzh/gocg/pkg/cg"
	"gonum.org/v1/gonum/graph"
)

func IsOverlapping(overlaps *System) cg.ExclusionFunc {
	return func(n graph.Node, level int) bool {
		_, overlapping := overlaps.Total.OverlappingNodes[n.ID()]
		return overlapping
	}
}
