# Supplementary material for: Using application benchmark call graphs to quantify and improve the practical relevance of microbenchmark suites
Source: PeerJ Comput Sci. 2021 May 28;7:e548. doi: 10.7717/peerj-cs.548 (PMC8176533; doi:10.7717/peerj-cs.548)
Supplement: Supplemental Information 1 — Source code can be used to (re-) run the experiments. The results are split into the call graphs derived from application benchmarks (appBench), microbenchmarks, and their overlap. [file peerj-cs-07-548-s001.zip › experiments/code/gocg/pkg/rec/strategy.go]

package rec

import (
	"bitbucket.org/sealuzh/gocg/pkg/cg"
	"bitbucket.org/sealuzh/gocg/pkg/overlap"
)

// StrategyFunc functions return recommonded functions to be benchmarked based on a CG Result and an overlap.
// The same function as Strategy.Recommend.
type StrategyFunc func(projects []string, callgraphs *cg.Result, overlaps *overlap.System, count int) []Function

type Function struct {
	Function        *cg.Function
	AdditionalNodes int
}
