# Supplementary material for: Using application benchmark call graphs to quantify and improve the practical relevance of microbenchmark suites
Source: PeerJ Comput Sci. 2021 May 28;7:e548. doi: 10.7717/peerj-cs.548 (PMC8176533; doi:10.7717/peerj-cs.548)
Supplement: Supplemental Information 1 — Source code can be used to (re-) run the experiments. The results are split into the call graphs derived from application benchmarks (appBench), microbenchmarks, and their overlap. [file peerj-cs-07-548-s001.zip › experiments/code/gocg/vendor/gonum.org/v1/gonum/AUTHORS]

# This is the official list of Gonum authors for copyright purposes.
# This file is distinct from the CONTRIBUTORS files.
# See the latter for an explanation.

# Names should be added to this file as
#	Name or Organization <email address>
# The email address is not required for organizations.

# Please keep the list sorted.

Alexander Egurnov <alexander.egurnov@gmail.com>
Andrei Blinnikov <goofinator@mail.ru>
Bill Gray <wgray@gogray.com>
Bill Noon <noon.bill@gmail.com>
Brendan Tracey <tracey.brendan@gmail.com>
Brent Pedersen <bpederse@gmail.com>
Chad Kunde <kunde21@gmail.com>
Chih-Wei Chang <bert.cwchang@gmail.com>
Chris Tessum <ctessum@gmail.com>
Christophe Meessen <christophe.meessen@gmail.com>
Clayton Northey <clayton.northey@gmail.com>
Dan Kortschak <dan.kortschak@adelaide.edu.au> <dan@kortschak.io>
Daniel Fireman <danielfireman@gmail.com>
Dario Heinisch <dario.heinisch@gmail.com>
David Kleiven <davidkleiven446@gmail.com>
David Samborski <bloggingarrow@gmail.com>
Davor Kapsa <davor.kapsa@gmail.com>
DeepMind Technologies
Delaney Gillilan <delaneygillilan@gmail.com>
Dezmond Goff <goff.dezmond@gmail.com>
Dong-hee Na <donghee.na92@gmail.com>
Egon Elbre <egonelbre@gmail.com>
Ekaterina Efimova <katerina.efimova@gmail.com>
Ethan Burns <burns.ethan@gmail.com>
Evert Lammerts <evert.lammerts@gmail.com>
Facundo Gaich <facugaich@gmail.com>
Fazlul Shahriar <fshahriar@gmail.com>
Francesc Campoy <campoy@golang.org>
Google Inc
Gustaf Johansson <gustaf@pinon.se>
Iakov Davydov <iakov.davydov@unil.ch>
Igor Mikushkin <igor.mikushkin@gmail.com>
Iskander Sharipov <quasilyte@gmail.com>
Jalem Raj Rohit <jrajrohit33@gmail.com>
James Bell <james@stellentus.com>
James Bowman <james.edward.bowman@gmail.com>
James Holmes <32bitkid@gmail.com>
Janne Snabb <snabb@epipe.com>
Jeremy Atkinson <jchatkinson@gmail.com>
Jonas Kahler <jonas@derkahler.de>
Jonas Schulze <jonas.schulze@ovgu.de>
Jonathan J Lawlor <jonathan.lawlor@gmail.com>
Jonathan Reiter <jonreiter@gmail.com>
Jonathan Schroeder <jd.schroeder@gmail.com>
Joseph Watson <jtwatson@linux-consulting.us>
Josh Wilson <josh.craig.wilson@gmail.com>
Julien Roland <juroland@gmail.com>
Kai Trukenmüller <ktye78@gmail.com>
Kent English <kent.english@gmail.com>
Kevin C. Zimmerman <kevinczimmerman@gmail.com>
Kirill Motkov <motkov.kirill@gmail.com>
Konstantin Shaposhnikov <k.shaposhnikov@gmail.com>
Leonid Kneller <recondite.matter@gmail.com>
Lyron Winderbaum <lyron.winderbaum@student.adelaide.edu.au>
Martin Diz <github@martindiz.com.ar>
Matthieu Di Mercurio <matthieu.dimercurio@gmail.com>
Max Halford <maxhalford25@gmail.com>
MinJae Kwon <k239507@gmail.com>
Nathan Edwards <etaoinshrdluwho@gmail.com>
Nick Potts <nick@the-potts.com>
Nils Wogatzky <odog@netcologne.de>
Olivier Wulveryck <olivier.wulveryck@gmail.com>
Or Rikon <rikonor@gmail.com>
Pontus Melke <pontusmelke@gmail.com>
Renée French
Rishi Desai <desai.rishi1@gmail.com>
Robin Eklind <r.eklind.87@gmail.com>
Sam Zaydel <szaydel@gmail.com>
Samuel Kelemen <Samuel@Kelemen.us>
Saran Ahluwalia <ahlusar.ahluwalia@gmail.com>
Scott Holden <scott@sshconnection.com>
Sebastien Binet <seb.binet@gmail.com>
Shawn Smith <shawnpsmith@gmail.com>
source{d} <hello@sourced.tech>
Spencer Lyon <spencerlyon2@gmail.com>
Steve McCoy <mccoyst@gmail.com>
Taesu Pyo <pyotaesu@gmail.com>
Takeshi Yoneda <cz.rk.t0415y.g@gmail.com>
The University of Adelaide
The University of Minnesota
The University of Washington
Thomas Berg <tomfuture@gmail.com>
Tobin Harding <me@tobin.cc>
Vincent Thiery <vjmthiery@gmail.com>
Vladimír Chalupecký <vladimir.chalupecky@gmail.com>
Yevgeniy Vahlis <evahlis@gmail.com>
Yucheng Zhu <zyctc000@gmail.com>
Zoe Juozapaitis
