# Supplementary material for: Using application benchmark call graphs to quantify and improve the practical relevance of microbenchmark suites
Source: PeerJ Comput Sci. 2021 May 28;7:e548. doi: 10.7717/peerj-cs.548 (PMC8176533; doi:10.7717/peerj-cs.548)
Supplement: Supplemental Information 1 — Source code can be used to (re-) run the experiments. The results are split into the call graphs derived from application benchmarks (appBench), microbenchmarks, and their overlap. [file peerj-cs-07-548-s001.zip › experiments/code/gocg/vendor/gonum.org/v1/gonum/blas/gonum/gonum.go]

// Copyright ©2015 The Gonum Authors. All rights reserved.
// Use of this source code is governed by a BSD-style
// license that can be found in the LICENSE file.

//go:generate ./single_precision.bash

package gonum

import (
	"math"

	"gonum.org/v1/gonum/internal/math32"
)

type Implementation struct{}

// [SD]gemm behavior constants. These are kept here to keep them out of the
// way during single precision code genration.
const (
	blockSize   = 64 // b x b matrix
	minParBlock = 4  // minimum number of blocks needed to go parallel
	buffMul     = 4  // how big is the buffer relative to the number of workers
)

// subMul is a common type shared by [SD]gemm.
type subMul struct {
	i, j int // index of block
}

func max(a, b int) int {
	if a > b {
		return a
	}
	return b
}

func min(a, b int) int {
	if a > b {
		return b
	}
	return a
}

// blocks returns the number of divisions of the dimension length with the given
// block size.
func blocks(dim, bsize int) int {
	return (dim + bsize - 1) / bsize
}

// dcabs1 returns |real(z)|+|imag(z)|.
func dcabs1(z complex128) float64 {
	return math.Abs(real(z)) + math.Abs(imag(z))
}

// scabs1 returns |real(z)|+|imag(z)|.
func scabs1(z complex64) float32 {
	return math32.Abs(real(z)) + math32.Abs(imag(z))
}
