# Supplementary material for: Using application benchmark call graphs to quantify and improve the practical relevance of microbenchmark suites
Source: PeerJ Comput Sci. 2021 May 28;7:e548. doi: 10.7717/peerj-cs.548 (PMC8176533; doi:10.7717/peerj-cs.548)
Supplement: Supplemental Information 1 — Source code can be used to (re-) run the experiments. The results are split into the call graphs derived from application benchmarks (appBench), microbenchmarks, and their overlap. [file peerj-cs-07-548-s001.zip › experiments/code/gocg/vendor/gonum.org/v1/gonum/floats/README.md]

# Gonum floats [![GoDoc](https://godoc.org/gonum.org/v1/gonum/floats?status.svg)](https://godoc.org/gonum.org/v1/gonum/floats)

Package floats provides a set of helper routines for dealing with slices of float64.
The functions avoid allocations to allow for use within tight loops without garbage collection overhead.
