# Supplementary material for: Using application benchmark call graphs to quantify and improve the practical relevance of microbenchmark suites
Source: PeerJ Comput Sci. 2021 May 28;7:e548. doi: 10.7717/peerj-cs.548 (PMC8176533; doi:10.7717/peerj-cs.548)
Supplement: Supplemental Information 1 — Source code can be used to (re-) run the experiments. The results are split into the call graphs derived from application benchmarks (appBench), microbenchmarks, and their overlap. [file peerj-cs-07-548-s001.zip › experiments/code/gocg/vendor/gonum.org/v1/gonum/graph/internal/set/same_appengine.go]

// Copyright ©2014 The Gonum Authors. All rights reserved.
// Use of this source code is governed by a BSD-style
// license that can be found in the LICENSE file.

// +build appengine safe

package set

import "reflect"

// same determines whether two sets are backed by the same store. In the
// current implementation using hash maps it makes use of the fact that
// hash maps are passed as a pointer to a runtime Hmap struct. A map is
// not seen by the runtime as a pointer though, so we use reflect to get
// the maps' pointer values to compare.
func same(a, b Nodes) bool {
	return reflect.ValueOf(a).Pointer() == reflect.ValueOf(b).Pointer()
}

// intsSame determines whether two sets are backed by the same store. In the
// current implementation using hash maps it makes use of the fact that
// hash maps are passed as a pointer to a runtime Hmap struct. A map is
// not seen by the runtime as a pointer though, so we use reflect to get
// the maps' pointer values to compare.
func intsSame(a, b Ints) bool {
	return reflect.ValueOf(a).Pointer() == reflect.ValueOf(b).Pointer()
}

// int64sSame determines whether two sets are backed by the same store. In the
// current implementation using hash maps it makes use of the fact that
// hash maps are passed as a pointer to a runtime Hmap struct. A map is
// not seen by the runtime as a pointer though, so we use reflect to get
// the maps' pointer values to compare.
func int64sSame(a, b Int64s) bool {
	return reflect.ValueOf(a).Pointer() == reflect.ValueOf(b).Pointer()
}
