# Supplementary material for: Using application benchmark call graphs to quantify and improve the practical relevance of microbenchmark suites
Source: PeerJ Comput Sci. 2021 May 28;7:e548. doi: 10.7717/peerj-cs.548 (PMC8176533; doi:10.7717/peerj-cs.548)
Supplement: Supplemental Information 1 — Source code can be used to (re-) run the experiments. The results are split into the call graphs derived from application benchmarks (appBench), microbenchmarks, and their overlap. [file peerj-cs-07-548-s001.zip › experiments/code/gocg/vendor/gonum.org/v1/gonum/graph/internal/set/set.go]

// Copyright ©2014 The Gonum Authors. All rights reserved.
// Use of this source code is governed by a BSD-style
// license that can be found in the LICENSE file.

package set

import "gonum.org/v1/gonum/graph"

// Ints is a set of int identifiers.
type Ints map[int]struct{}

// The simple accessor methods for Ints are provided to allow ease of
// implementation change should the need arise.

// Add inserts an element into the set.
func (s Ints) Add(e int) {
	s[e] = struct{}{}
}

// Has reports the existence of the element in the set.
func (s Ints) Has(e int) bool {
	_, ok := s[e]
	return ok
}

// Remove deletes the specified element from the set.
func (s Ints) Remove(e int) {
	delete(s, e)
}

// Count reports the number of elements stored in the set.
func (s Ints) Count() int {
	return len(s)
}

// IntsEqual reports set equality between the parameters. Sets are equal if
// and only if they have the same elements.
func IntsEqual(a, b Ints) bool {
	if intsSame(a, b) {
		return true
	}

	if len(a) != len(b) {
		return false
	}

	for e := range a {
		if _, ok := b[e]; !ok {
			return false
		}
	}

	return true
}

// Int64s is a set of int64 identifiers.
type Int64s map[int64]struct{}

// The simple accessor methods for Ints are provided to allow ease of
// implementation change should the need arise.

// Add inserts an element into the set.
func (s Int64s) Add(e int64) {
	s[e] = struct{}{}
}

// Has reports the existence of the element in the set.
func (s Int64s) Has(e int64) bool {
	_, ok := s[e]
	return ok
}

// Remove deletes the specified element from the set.
func (s Int64s) Remove(e int64) {
	delete(s, e)
}

// Count reports the number of elements stored in the set.
func (s Int64s) Count() int {
	return len(s)
}

// Int64sEqual reports set equality between the parameters. Sets are equal if
// and only if they have the same elements.
func Int64sEqual(a, b Int64s) bool {
	if int64sSame(a, b) {
		return true
	}

	if len(a) != len(b) {
		return false
	}

	for e := range a {
		if _, ok := b[e]; !ok {
			return false
		}
	}

	return true
}

// Nodes is a set of nodes keyed in their integer identifiers.
type Nodes map[int64]graph.Node

// NewNodes returns a new Nodes.
func NewNodes() Nodes {
	return make(Nodes)
}

// NewNodes returns a new Nodes with the given size hint, n.
func NewNodesSize(n int) Nodes {
	return make(Nodes, n)
}

// The simple accessor methods for Nodes are provided to allow ease of
// implementation change should the need arise.

// Add inserts an element into the set.
func (s Nodes) Add(n graph.Node) {
	s[n.ID()] = n
}

// Remove deletes the specified element from the set.
func (s Nodes) Remove(e graph.Node) {
	delete(s, e.ID())
}

// Count returns the number of element in the set.
func (s Nodes) Count() int {
	return len(s)
}

// Has reports the existence of the elements in the set.
func (s Nodes) Has(n graph.Node) bool {
	_, ok := s[n.ID()]
	return ok
}

// CloneNodes returns a clone of src.
func CloneNodes(src Nodes) Nodes {
	dst := make(Nodes, len(src))
	for e, n := range src {
		dst[e] = n
	}
	return dst
}

// Equal reports set equality between the parameters. Sets are equal if
// and only if they have the same elements.
func Equal(a, b Nodes) bool {
	if same(a, b) {
		return true
	}

	if len(a) != len(b) {
		return false
	}

	for e := range a {
		if _, ok := b[e]; !ok {
			return false
		}
	}

	return true
}

// UnionOfNodes returns the union of a and b.
//
// The union of two sets, a and b, is the set containing all the
// elements of each, for instance:
//
//     {a,b,c} UNION {d,e,f} = {a,b,c,d,e,f}
//
// Since sets may not have repetition, unions of two sets that overlap
// do not contain repeat elements, that is:
//
//     {a,b,c} UNION {b,c,d} = {a,b,c,d}
//
func UnionOfNodes(a, b Nodes) Nodes {
	if same(a, b) {
		return CloneNodes(a)
	}

	dst := make(Nodes)
	for e, n := range a {
		dst[e] = n
	}
	for e, n := range b {
		dst[e] = n
	}

	return dst
}

// IntersectionOfNodes returns the intersection of a and b.
//
// The intersection of two sets, a and b, is the set containing all
// the elements shared between the two sets, for instance:
//
//     {a,b,c} INTERSECT {b,c,d} = {b,c}
//
// The intersection between a set and itself is itself, and thus
// effectively a copy operation:
//
//     {a,b,c} INTERSECT {a,b,c} = {a,b,c}
//
// The intersection between two sets that share no elements is the empty
// set:
//
//     {a,b,c} INTERSECT {d,e,f} = {}
//
func IntersectionOfNodes(a, b Nodes) Nodes {
	if same(a, b) {
		return CloneNodes(a)
	}
	dst := make(Nodes)
	if len(a) > len(b) {
		a, b = b, a
	}
	for e, n := range a {
		if _, ok := b[e]; ok {
			dst[e] = n
		}
	}
	return dst
}
