# Supplementary material for: Using application benchmark call graphs to quantify and improve the practical relevance of microbenchmark suites
Source: PeerJ Comput Sci. 2021 May 28;7:e548. doi: 10.7717/peerj-cs.548 (PMC8176533; doi:10.7717/peerj-cs.548)
Supplement: Supplemental Information 1 — Source code can be used to (re-) run the experiments. The results are split into the call graphs derived from application benchmarks (appBench), microbenchmarks, and their overlap. [file peerj-cs-07-548-s001.zip › experiments/code/gocg/vendor/gonum.org/v1/gonum/graph/iterator/doc.go]

// Copyright ©2018 The Gonum Authors. All rights reserved.
// Use of this source code is governed by a BSD-style
// license that can be found in the LICENSE file.

// Package iterator provides node, edge and line iterators.
//
// The iterators provided satisfy the graph.Nodes, graph.Edges and
// graph.Lines interfaces.
package iterator
