# Supplementary material for: Using application benchmark call graphs to quantify and improve the practical relevance of microbenchmark suites
Source: PeerJ Comput Sci. 2021 May 28;7:e548. doi: 10.7717/peerj-cs.548 (PMC8176533; doi:10.7717/peerj-cs.548)
Supplement: Supplemental Information 1 — Source code can be used to (re-) run the experiments. The results are split into the call graphs derived from application benchmarks (appBench), microbenchmarks, and their overlap. [file peerj-cs-07-548-s001.zip › experiments/code/gocg/vendor/gonum.org/v1/gonum/graph/simple/undirected.go]

// Copyright ©2014 The Gonum Authors. All rights reserved.
// Use of this source code is governed by a BSD-style
// license that can be found in the LICENSE file.

package simple

import (
	"fmt"

	"gonum.org/v1/gonum/graph"
	"gonum.org/v1/gonum/graph/internal/uid"
	"gonum.org/v1/gonum/graph/iterator"
)

var (
	ug *UndirectedGraph

	_ graph.Graph       = ug
	_ graph.Undirected  = ug
	_ graph.NodeAdder   = ug
	_ graph.NodeRemover = ug
	_ graph.EdgeAdder   = ug
	_ graph.EdgeRemover = ug
)

// UndirectedGraph implements a generalized undirected graph.
type UndirectedGraph struct {
	nodes map[int64]graph.Node
	edges map[int64]map[int64]graph.Edge

	nodeIDs uid.Set
}

// NewUndirectedGraph returns an UndirectedGraph.
func NewUndirectedGraph() *UndirectedGraph {
	return &UndirectedGraph{
		nodes: make(map[int64]graph.Node),
		edges: make(map[int64]map[int64]graph.Edge),

		nodeIDs: uid.NewSet(),
	}
}

// AddNode adds n to the graph. It panics if the added node ID matches an existing node ID.
func (g *UndirectedGraph) AddNode(n graph.Node) {
	if _, exists := g.nodes[n.ID()]; exists {
		panic(fmt.Sprintf("simple: node ID collision: %d", n.ID()))
	}
	g.nodes[n.ID()] = n
	g.nodeIDs.Use(n.ID())
}

// Edge returns the edge from u to v if such an edge exists and nil otherwise.
// The node v must be directly reachable from u as defined by the From method.
func (g *UndirectedGraph) Edge(uid, vid int64) graph.Edge {
	return g.EdgeBetween(uid, vid)
}

// EdgeBetween returns the edge between nodes x and y.
func (g *UndirectedGraph) EdgeBetween(xid, yid int64) graph.Edge {
	edge, ok := g.edges[xid][yid]
	if !ok {
		return nil
	}
	if edge.From().ID() == xid {
		return edge
	}
	return edge.ReversedEdge()
}

// Edges returns all the edges in the graph.
func (g *UndirectedGraph) Edges() graph.Edges {
	if len(g.edges) == 0 {
		return graph.Empty
	}
	var edges []graph.Edge
	seen := make(map[[2]int64]struct{})
	for _, u := range g.edges {
		for _, e := range u {
			uid := e.From().ID()
			vid := e.To().ID()
			if _, ok := seen[[2]int64{uid, vid}]; ok {
				continue
			}
			seen[[2]int64{uid, vid}] = struct{}{}
			seen[[2]int64{vid, uid}] = struct{}{}
			edges = append(edges, e)
		}
	}
	if len(edges) == 0 {
		return graph.Empty
	}
	return iterator.NewOrderedEdges(edges)
}

// From returns all nodes in g that can be reached directly from n.
func (g *UndirectedGraph) From(id int64) graph.Nodes {
	if _, ok := g.nodes[id]; !ok {
		return graph.Empty
	}

	nodes := make([]graph.Node, len(g.edges[id]))
	i := 0
	for from := range g.edges[id] {
		nodes[i] = g.nodes[from]
		i++
	}
	if len(nodes) == 0 {
		return graph.Empty
	}
	return iterator.NewOrderedNodes(nodes)
}

// HasEdgeBetween returns whether an edge exists between nodes x and y.
func (g *UndirectedGraph) HasEdgeBetween(xid, yid int64) bool {
	_, ok := g.edges[xid][yid]
	return ok
}

// NewEdge returns a new Edge from the source to the destination node.
func (g *UndirectedGraph) NewEdge(from, to graph.Node) graph.Edge {
	return Edge{F: from, T: to}
}

// NewNode returns a new unique Node to be added to g. The Node's ID does
// not become valid in g until the Node is added to g.
func (g *UndirectedGraph) NewNode() graph.Node {
	if len(g.nodes) == 0 {
		return Node(0)
	}
	if int64(len(g.nodes)) == uid.Max {
		panic("simple: cannot allocate node: no slot")
	}
	return Node(g.nodeIDs.NewID())
}

// Node returns the node with the given ID if it exists in the graph,
// and nil otherwise.
func (g *UndirectedGraph) Node(id int64) graph.Node {
	return g.nodes[id]
}

// Nodes returns all the nodes in the graph.
func (g *UndirectedGraph) Nodes() graph.Nodes {
	if len(g.nodes) == 0 {
		return graph.Empty
	}
	nodes := make([]graph.Node, len(g.nodes))
	i := 0
	for _, n := range g.nodes {
		nodes[i] = n
		i++
	}
	return iterator.NewOrderedNodes(nodes)
}

// RemoveEdge removes the edge with the given end IDs from the graph, leaving the terminal nodes.
// If the edge does not exist it is a no-op.
func (g *UndirectedGraph) RemoveEdge(fid, tid int64) {
	if _, ok := g.nodes[fid]; !ok {
		return
	}
	if _, ok := g.nodes[tid]; !ok {
		return
	}

	delete(g.edges[fid], tid)
	delete(g.edges[tid], fid)
}

// RemoveNode removes the node with the given ID from the graph, as well as any edges attached
// to it. If the node is not in the graph it is a no-op.
func (g *UndirectedGraph) RemoveNode(id int64) {
	if _, ok := g.nodes[id]; !ok {
		return
	}
	delete(g.nodes, id)

	for from := range g.edges[id] {
		delete(g.edges[from], id)
	}
	delete(g.edges, id)

	g.nodeIDs.Release(id)
}

// SetEdge adds e, an edge from one node to another. If the nodes do not exist, they are added
// and are set to the nodes of the edge otherwise.
// It will panic if the IDs of the e.From and e.To are equal.
func (g *UndirectedGraph) SetEdge(e graph.Edge) {
	var (
		from = e.From()
		fid  = from.ID()
		to   = e.To()
		tid  = to.ID()
	)

	if fid == tid {
		panic("simple: adding self edge")
	}

	if _, ok := g.nodes[fid]; !ok {
		g.AddNode(from)
	} else {
		g.nodes[fid] = from
	}
	if _, ok := g.nodes[tid]; !ok {
		g.AddNode(to)
	} else {
		g.nodes[tid] = to
	}

	if fm, ok := g.edges[fid]; ok {
		fm[tid] = e
	} else {
		g.edges[fid] = map[int64]graph.Edge{tid: e}
	}
	if tm, ok := g.edges[tid]; ok {
		tm[fid] = e
	} else {
		g.edges[tid] = map[int64]graph.Edge{fid: e}
	}
}
