# Supplementary material for: Using application benchmark call graphs to quantify and improve the practical relevance of microbenchmark suites
Source: PeerJ Comput Sci. 2021 May 28;7:e548. doi: 10.7717/peerj-cs.548 (PMC8176533; doi:10.7717/peerj-cs.548)
Supplement: Supplemental Information 1 — Source code can be used to (re-) run the experiments. The results are split into the call graphs derived from application benchmarks (appBench), microbenchmarks, and their overlap. [file peerj-cs-07-548-s001.zip › experiments/code/gocg/vendor/gonum.org/v1/gonum/internal/asm/c128/dotuunitary_amd64.s]

// Copyright ©2016 The Gonum Authors. All rights reserved.
// Use of this source code is governed by a BSD-style
// license that can be found in the LICENSE file.

// +build !noasm,!appengine,!safe

#include "textflag.h"

#define MOVDDUP_XPTR_IDX_8__X3    LONG $0x1C120FF2; BYTE $0xC6 // MOVDDUP (SI)(AX*8), X3
#define MOVDDUP_16_XPTR_IDX_8__X5    LONG $0x6C120FF2; WORD $0x10C6 // MOVDDUP 16(SI)(AX*8), X5
#define MOVDDUP_32_XPTR_IDX_8__X7    LONG $0x7C120FF2; WORD $0x20C6 // MOVDDUP 32(SI)(AX*8), X7
#define MOVDDUP_48_XPTR_IDX_8__X9    LONG $0x120F44F2; WORD $0xC64C; BYTE $0x30 // MOVDDUP 48(SI)(AX*8), X9

#define MOVDDUP_XPTR_IIDX_8__X2    LONG $0x14120FF2; BYTE $0xD6 // MOVDDUP (SI)(DX*8), X2
#define MOVDDUP_16_XPTR_IIDX_8__X4    LONG $0x64120FF2; WORD $0x10D6 // MOVDDUP 16(SI)(DX*8), X4
#define MOVDDUP_32_XPTR_IIDX_8__X6    LONG $0x74120FF2; WORD $0x20D6 // MOVDDUP 32(SI)(DX*8), X6
#define MOVDDUP_48_XPTR_IIDX_8__X8    LONG $0x120F44F2; WORD $0xD644; BYTE $0x30 // MOVDDUP 48(SI)(DX*8), X8

#define ADDSUBPD_X2_X3    LONG $0xDAD00F66 // ADDSUBPD X2, X3
#define ADDSUBPD_X4_X5    LONG $0xECD00F66 // ADDSUBPD X4, X5
#define ADDSUBPD_X6_X7    LONG $0xFED00F66 // ADDSUBPD X6, X7
#define ADDSUBPD_X8_X9    LONG $0xD00F4566; BYTE $0xC8 // ADDSUBPD X8, X9

#define X_PTR SI
#define Y_PTR DI
#define LEN CX
#define TAIL BX
#define SUM X0
#define P_SUM X1
#define IDX AX
#define I_IDX DX

// func DotuUnitary(x, y []complex128) (sum complex128)
TEXT ·DotuUnitary(SB), NOSPLIT, $0
	MOVQ    x_base+0(FP), X_PTR  // X_PTR = &x
	MOVQ    y_base+24(FP), Y_PTR // Y_PTR = &y
	MOVQ    x_len+8(FP), LEN     // LEN = min( len(x), len(y) )
	CMPQ    y_len+32(FP), LEN
	CMOVQLE y_len+32(FP), LEN
	PXOR    SUM, SUM             // SUM = 0
	CMPQ    LEN, $0              // if LEN == 0 { return }
	JE      dot_end
	PXOR    P_SUM, P_SUM         // P_SUM = 0
	XORQ    IDX, IDX             // IDX = 0
	MOVQ    $1, DX               // j = 1
	MOVQ    LEN, TAIL
	ANDQ    $3, TAIL             // TAIL = floor( LEN / 4 )
	SHRQ    $2, LEN              // LEN = LEN % 4
	JZ      dot_tail             // if LEN == 0 { goto dot_tail }

dot_loop: // do {
	MOVDDUP_XPTR_IDX_8__X3    // X_(i+1) = { real(x[i], real(x[i]) }
	MOVDDUP_16_XPTR_IDX_8__X5
	MOVDDUP_32_XPTR_IDX_8__X7
	MOVDDUP_48_XPTR_IDX_8__X9

	MOVDDUP_XPTR_IIDX_8__X2    // X_i = { imag(x[i]), imag(x[i]) }
	MOVDDUP_16_XPTR_IIDX_8__X4
	MOVDDUP_32_XPTR_IIDX_8__X6
	MOVDDUP_48_XPTR_IIDX_8__X8

	// X_j = { imag(y[i]), real(y[i]) }
	MOVUPS (Y_PTR)(IDX*8), X10
	MOVUPS 16(Y_PTR)(IDX*8), X11
	MOVUPS 32(Y_PTR)(IDX*8), X12
	MOVUPS 48(Y_PTR)(IDX*8), X13

	// X_(i+1) = { imag(a) * real(x[i]), real(a) * real(x[i])  }
	MULPD X10, X3
	MULPD X11, X5
	MULPD X12, X7
	MULPD X13, X9

	// X_j = { real(y[i]), imag(y[i]) }
	SHUFPD $0x1, X10, X10
	SHUFPD $0x1, X11, X11
	SHUFPD $0x1, X12, X12
	SHUFPD $0x1, X13, X13

	// X_i     = { real(a) * imag(x[i]), imag(a) * imag(x[i])  }
	MULPD X10, X2
	MULPD X11, X4
	MULPD X12, X6
	MULPD X13, X8

	// X_(i+1) = {
	//	imag(result[i]):  imag(a)*real(x[i]) + real(a)*imag(x[i]),
	//	real(result[i]):  real(a)*real(x[i]) - imag(a)*imag(x[i])
	//  }
	ADDSUBPD_X2_X3
	ADDSUBPD_X4_X5
	ADDSUBPD_X6_X7
	ADDSUBPD_X8_X9

	// psum += result[i]
	ADDPD X3, SUM
	ADDPD X5, P_SUM
	ADDPD X7, SUM
	ADDPD X9, P_SUM

	ADDQ  $8, IDX    // IDX += 8
	ADDQ  $8, I_IDX  // I_IDX += 8
	DECQ  LEN
	JNZ   dot_loop   // } while --LEN > 0
	ADDPD P_SUM, SUM // SUM += P_SUM
	CMPQ  TAIL, $0   // if TAIL == 0 { return }
	JE    dot_end

dot_tail: // do {
	MOVDDUP_XPTR_IDX_8__X3     // X_(i+1) = { real(x[i]            , real(x[i])            }
	MOVDDUP_XPTR_IIDX_8__X2    // X_i     = { imag(x[i])           , imag(x[i])            }
	MOVUPS (Y_PTR)(IDX*8), X10 // X_j     = {  imag(y[i])          ,  real(y[i])           }
	MULPD  X10, X3             // X_(i+1) = {  imag(a) * real(x[i]),  real(a) * real(x[i]) }
	SHUFPD $0x1, X10, X10      // X_j     = {  real(y[i])          ,  imag(y[i])           }
	MULPD  X10, X2             // X_i     = {  real(a) * imag(x[i]),  imag(a) * imag(x[i]) }

	// X_(i+1) = {
	//	imag(result[i]):  imag(a)*real(x[i]) + real(a)*imag(x[i]),
	//	real(result[i]):  real(a)*real(x[i]) - imag(a)*imag(x[i])
	//  }
	ADDSUBPD_X2_X3
	ADDPD X3, SUM   // psum += result[i]
	ADDQ  $2, IDX   // IDX += 2
	ADDQ  $2, I_IDX // I_IDX += 2
	DECQ  TAIL      // --TAIL
	JNZ   dot_tail  // }  while TAIL > 0

dot_end:
	MOVUPS SUM, sum+48(FP)
	RET
