# Supplementary material for: Using application benchmark call graphs to quantify and improve the practical relevance of microbenchmark suites
Source: PeerJ Comput Sci. 2021 May 28;7:e548. doi: 10.7717/peerj-cs.548 (PMC8176533; doi:10.7717/peerj-cs.548)
Supplement: Supplemental Information 1 — Source code can be used to (re-) run the experiments. The results are split into the call graphs derived from application benchmarks (appBench), microbenchmarks, and their overlap. [file peerj-cs-07-548-s001.zip › experiments/code/gocg/vendor/gonum.org/v1/gonum/internal/asm/c128/scalinc_amd64.s]

// Copyright ©2016 The Gonum Authors. All rights reserved.
// Use of this source code is governed by a BSD-style
// license that can be found in the LICENSE file.

// +build !noasm,!appengine,!safe

#include "textflag.h"

#define SRC SI
#define DST SI
#define LEN CX
#define TAIL BX
#define INC R9
#define INC3 R10
#define ALPHA X0
#define ALPHA_C X1
#define ALPHA2 X10
#define ALPHA_C2 X11

#define MOVDDUP_X2_X3    LONG $0xDA120FF2 // MOVDDUP X2, X3
#define MOVDDUP_X4_X5    LONG $0xEC120FF2 // MOVDDUP X4, X5
#define MOVDDUP_X6_X7    LONG $0xFE120FF2 // MOVDDUP X6, X7
#define MOVDDUP_X8_X9    LONG $0x120F45F2; BYTE $0xC8 // MOVDDUP X8, X9

#define ADDSUBPD_X2_X3    LONG $0xDAD00F66 // ADDSUBPD X2, X3
#define ADDSUBPD_X4_X5    LONG $0xECD00F66 // ADDSUBPD X4, X5
#define ADDSUBPD_X6_X7    LONG $0xFED00F66 // ADDSUBPD X6, X7
#define ADDSUBPD_X8_X9    LONG $0xD00F4566; BYTE $0xC8 // ADDSUBPD X8, X9

// func ScalInc(alpha complex128, x []complex128, n, inc uintptr)
TEXT ·ScalInc(SB), NOSPLIT, $0
	MOVQ x_base+16(FP), SRC // SRC = &x
	MOVQ n+40(FP), LEN      // LEN = len(x)
	CMPQ LEN, $0
	JE   scal_end           // if LEN == 0 { return }

	MOVQ inc+48(FP), INC    // INC = inc
	SHLQ $4, INC            // INC = INC * sizeof(complex128)
	LEAQ (INC)(INC*2), INC3 // INC3 = 3 * INC

	MOVUPS alpha+0(FP), ALPHA     // ALPHA = { imag(alpha), real(alpha) }
	MOVAPS ALPHA, ALPHA_C
	SHUFPD $0x1, ALPHA_C, ALPHA_C // ALPHA_C = { real(alpha), imag(alpha) }

	MOVAPS ALPHA, ALPHA2     // Copy ALPHA and ALPHA_C for pipelining
	MOVAPS ALPHA_C, ALPHA_C2
	MOVQ   LEN, TAIL
	SHRQ   $2, LEN           // LEN = floor( n / 4 )
	JZ     scal_tail         // if BX == 0 { goto scal_tail }

scal_loop: // do {
	MOVUPS (SRC), X2         // X_i = { imag(x[i]), real(x[i]) }
	MOVUPS (SRC)(INC*1), X4
	MOVUPS (SRC)(INC*2), X6
	MOVUPS (SRC)(INC3*1), X8

	// X_(i+1) = { real(x[i], real(x[i]) }
	MOVDDUP_X2_X3
	MOVDDUP_X4_X5
	MOVDDUP_X6_X7
	MOVDDUP_X8_X9

	// X_i = { imag(x[i]), imag(x[i]) }
	SHUFPD $0x3, X2, X2
	SHUFPD $0x3, X4, X4
	SHUFPD $0x3, X6, X6
	SHUFPD $0x3, X8, X8

	// X_i     = { real(ALPHA) * imag(x[i]), imag(ALPHA) * imag(x[i])  }
	// X_(i+1) = { imag(ALPHA) * real(x[i]), real(ALPHA) * real(x[i])  }
	MULPD ALPHA_C, X2
	MULPD ALPHA, X3
	MULPD ALPHA_C2, X4
	MULPD ALPHA2, X5
	MULPD ALPHA_C, X6
	MULPD ALPHA, X7
	MULPD ALPHA_C2, X8
	MULPD ALPHA2, X9

	// X_(i+1) = {
	//	imag(result[i]):  imag(ALPHA)*real(x[i]) + real(ALPHA)*imag(x[i]),
	//	real(result[i]):  real(ALPHA)*real(x[i]) - imag(ALPHA)*imag(x[i])
	//  }
	ADDSUBPD_X2_X3
	ADDSUBPD_X4_X5
	ADDSUBPD_X6_X7
	ADDSUBPD_X8_X9

	MOVUPS X3, (DST)         // x[i] = X_(i+1)
	MOVUPS X5, (DST)(INC*1)
	MOVUPS X7, (DST)(INC*2)
	MOVUPS X9, (DST)(INC3*1)

	LEAQ (SRC)(INC*4), SRC // SRC = &(SRC[inc*4])
	DECQ LEN
	JNZ  scal_loop         // } while --BX > 0

scal_tail:
	ANDQ $3, TAIL // TAIL = TAIL % 4
	JE   scal_end // if TAIL == 0 { return }

scal_tail_loop: // do {
	MOVUPS (SRC), X2    // X_i = { imag(x[i]), real(x[i]) }
	MOVDDUP_X2_X3       // X_(i+1) = { real(x[i], real(x[i]) }
	SHUFPD $0x3, X2, X2 // X_i = { imag(x[i]), imag(x[i]) }
	MULPD  ALPHA_C, X2  // X_i     = { real(ALPHA) * imag(x[i]), imag(ALPHA) * imag(x[i])  }
	MULPD  ALPHA, X3    // X_(i+1) = { imag(ALPHA) * real(x[i]), real(ALPHA) * real(x[i])  }

	// X_(i+1) = {
	//	imag(result[i]):  imag(ALPHA)*real(x[i]) + real(ALPHA)*imag(x[i]),
	//	real(result[i]):  real(ALPHA)*real(x[i]) - imag(ALPHA)*imag(x[i])
	//  }
	ADDSUBPD_X2_X3

	MOVUPS X3, (DST)      // x[i] = X_i
	ADDQ   INC, SRC       // SRC = &(SRC[incX])
	DECQ   TAIL
	JNZ    scal_tail_loop // } while --TAIL > 0

scal_end:
	RET
