# Supplementary material for: Using application benchmark call graphs to quantify and improve the practical relevance of microbenchmark suites
Source: PeerJ Comput Sci. 2021 May 28;7:e548. doi: 10.7717/peerj-cs.548 (PMC8176533; doi:10.7717/peerj-cs.548)
Supplement: Supplemental Information 1 — Source code can be used to (re-) run the experiments. The results are split into the call graphs derived from application benchmarks (appBench), microbenchmarks, and their overlap. [file peerj-cs-07-548-s001.zip › experiments/code/gocg/vendor/gonum.org/v1/gonum/internal/asm/c64/scal.go]

// Copyright ©2016 The Gonum Authors. All rights reserved.
// Use of this source code is governed by a BSD-style
// license that can be found in the LICENSE file.

package c64

// ScalUnitary is
//  for i := range x {
//  	x[i] *= alpha
//  }
func ScalUnitary(alpha complex64, x []complex64) {
	for i := range x {
		x[i] *= alpha
	}
}

// ScalUnitaryTo is
//  for i, v := range x {
//  	dst[i] = alpha * v
//  }
func ScalUnitaryTo(dst []complex64, alpha complex64, x []complex64) {
	for i, v := range x {
		dst[i] = alpha * v
	}
}

// ScalInc is
//  var ix uintptr
//  for i := 0; i < int(n); i++ {
//  	x[ix] *= alpha
//  	ix += incX
//  }
func ScalInc(alpha complex64, x []complex64, n, incX uintptr) {
	var ix uintptr
	for i := 0; i < int(n); i++ {
		x[ix] *= alpha
		ix += incX
	}
}

// ScalIncTo is
//  var idst, ix uintptr
//  for i := 0; i < int(n); i++ {
//  	dst[idst] = alpha * x[ix]
//  	ix += incX
//  	idst += incDst
//  }
func ScalIncTo(dst []complex64, incDst uintptr, alpha complex64, x []complex64, n, incX uintptr) {
	var idst, ix uintptr
	for i := 0; i < int(n); i++ {
		dst[idst] = alpha * x[ix]
		ix += incX
		idst += incDst
	}
}

// SscalUnitary is
//  for i, v := range x {
//  	x[i] = complex(real(v)*alpha, imag(v)*alpha)
//  }
func SscalUnitary(alpha float32, x []complex64) {
	for i, v := range x {
		x[i] = complex(real(v)*alpha, imag(v)*alpha)
	}
}

// SscalInc is
//  var ix uintptr
//  for i := 0; i < int(n); i++ {
//  	x[ix] = complex(real(x[ix])*alpha, imag(x[ix])*alpha)
//  	ix += inc
//  }
func SscalInc(alpha float32, x []complex64, n, inc uintptr) {
	var ix uintptr
	for i := 0; i < int(n); i++ {
		x[ix] = complex(real(x[ix])*alpha, imag(x[ix])*alpha)
		ix += inc
	}
}
