# Supplementary material for: Using application benchmark call graphs to quantify and improve the practical relevance of microbenchmark suites
Source: PeerJ Comput Sci. 2021 May 28;7:e548. doi: 10.7717/peerj-cs.548 (PMC8176533; doi:10.7717/peerj-cs.548)
Supplement: Supplemental Information 1 — Source code can be used to (re-) run the experiments. The results are split into the call graphs derived from application benchmarks (appBench), microbenchmarks, and their overlap. [file peerj-cs-07-548-s001.zip › experiments/code/gocg/vendor/gonum.org/v1/gonum/internal/asm/f32/stubs_noasm.go]

// Copyright ©2016 The Gonum Authors. All rights reserved.
// Use of this source code is governed by a BSD-style
// license that can be found in the LICENSE file.

// +build !amd64 noasm appengine safe

package f32

// AxpyUnitary is
//  for i, v := range x {
//  	y[i] += alpha * v
//  }
func AxpyUnitary(alpha float32, x, y []float32) {
	for i, v := range x {
		y[i] += alpha * v
	}
}

// AxpyUnitaryTo is
//  for i, v := range x {
//  	dst[i] = alpha*v + y[i]
//  }
func AxpyUnitaryTo(dst []float32, alpha float32, x, y []float32) {
	for i, v := range x {
		dst[i] = alpha*v + y[i]
	}
}

// AxpyInc is
//  for i := 0; i < int(n); i++ {
//  	y[iy] += alpha * x[ix]
//  	ix += incX
//  	iy += incY
//  }
func AxpyInc(alpha float32, x, y []float32, n, incX, incY, ix, iy uintptr) {
	for i := 0; i < int(n); i++ {
		y[iy] += alpha * x[ix]
		ix += incX
		iy += incY
	}
}

// AxpyIncTo is
//  for i := 0; i < int(n); i++ {
//  	dst[idst] = alpha*x[ix] + y[iy]
//  	ix += incX
//  	iy += incY
//  	idst += incDst
//  }
func AxpyIncTo(dst []float32, incDst, idst uintptr, alpha float32, x, y []float32, n, incX, incY, ix, iy uintptr) {
	for i := 0; i < int(n); i++ {
		dst[idst] = alpha*x[ix] + y[iy]
		ix += incX
		iy += incY
		idst += incDst
	}
}

// DotUnitary is
//  for i, v := range x {
//  	sum += y[i] * v
//  }
//  return sum
func DotUnitary(x, y []float32) (sum float32) {
	for i, v := range x {
		sum += y[i] * v
	}
	return sum
}

// DotInc is
//  for i := 0; i < int(n); i++ {
//  	sum += y[iy] * x[ix]
//  	ix += incX
//  	iy += incY
//  }
//  return sum
func DotInc(x, y []float32, n, incX, incY, ix, iy uintptr) (sum float32) {
	for i := 0; i < int(n); i++ {
		sum += y[iy] * x[ix]
		ix += incX
		iy += incY
	}
	return sum
}

// DdotUnitary is
//  for i, v := range x {
//  	sum += float64(y[i]) * float64(v)
//  }
//  return
func DdotUnitary(x, y []float32) (sum float64) {
	for i, v := range x {
		sum += float64(y[i]) * float64(v)
	}
	return
}

// DdotInc is
//  for i := 0; i < int(n); i++ {
//  	sum += float64(y[iy]) * float64(x[ix])
//  	ix += incX
//  	iy += incY
//  }
//  return
func DdotInc(x, y []float32, n, incX, incY, ix, iy uintptr) (sum float64) {
	for i := 0; i < int(n); i++ {
		sum += float64(y[iy]) * float64(x[ix])
		ix += incX
		iy += incY
	}
	return
}
