# Supplementary material for: Using application benchmark call graphs to quantify and improve the practical relevance of microbenchmark suites
Source: PeerJ Comput Sci. 2021 May 28;7:e548. doi: 10.7717/peerj-cs.548 (PMC8176533; doi:10.7717/peerj-cs.548)
Supplement: Supplemental Information 1 — Source code can be used to (re-) run the experiments. The results are split into the call graphs derived from application benchmarks (appBench), microbenchmarks, and their overlap. [file peerj-cs-07-548-s001.zip › experiments/code/gocg/vendor/gonum.org/v1/gonum/internal/asm/f64/cumsum_amd64.s]

// Copyright ©2016 The Gonum Authors. All rights reserved.
// Use of this source code is governed by a BSD-style
// license that can be found in the LICENSE file.

// +build !noasm,!appengine,!safe

#include "textflag.h"

TEXT ·CumSum(SB), NOSPLIT, $0
	MOVQ    dst_base+0(FP), DI // DI = &dst
	MOVQ    dst_len+8(FP), CX  // CX = len(dst)
	MOVQ    s_base+24(FP), SI  // SI = &s
	CMPQ    s_len+32(FP), CX   // CX = max( CX, len(s) )
	CMOVQLE s_len+32(FP), CX
	MOVQ    CX, ret_len+56(FP) // len(ret) = CX
	CMPQ    CX, $0             // if CX == 0 { return }
	JE      cs_end
	XORQ    AX, AX             // i = 0
	PXOR    X5, X5             // p_sum = 0
	MOVQ    CX, BX
	ANDQ    $3, BX             // BX = CX % 4
	SHRQ    $2, CX             // CX = floor( CX / 4 )
	JZ      cs_tail_start      // if CX == 0 { goto cs_tail_start }

cs_loop: // Loop unrolled 4x   do {
	MOVUPS (SI)(AX*8), X0   // X0 = s[i:i+1]
	MOVUPS 16(SI)(AX*8), X2
	MOVAPS X0, X1           // X1 = X0
	MOVAPS X2, X3
	SHUFPD $1, X1, X1       // { X1[0], X1[1] } = { X1[1], X1[0] }
	SHUFPD $1, X3, X3
	ADDPD  X0, X1           // X1 += X0
	ADDPD  X2, X3
	SHUFPD $2, X1, X0       // { X0[0], X0[1] } = { X0[0], X1[1] }
	SHUFPD $3, X1, X1       // { X1[0], X1[1] } = { X1[1], X1[1] }
	SHUFPD $2, X3, X2
	SHUFPD $3, X3, X3
	ADDPD  X5, X0           // X0 += p_sum
	ADDPD  X1, X5           // p_sum += X1
	ADDPD  X5, X2
	MOVUPS X0, (DI)(AX*8)   // dst[i] = X0
	MOVUPS X2, 16(DI)(AX*8)
	ADDPD  X3, X5
	ADDQ   $4, AX           // i += 4
	LOOP   cs_loop          // } while --CX > 0

	// if BX == 0 { return }
	CMPQ BX, $0
	JE   cs_end

cs_tail_start: // Reset loop registers
	MOVQ BX, CX // Loop counter: CX = BX

cs_tail: // do {
	ADDSD (SI)(AX*8), X5 // p_sum *= s[i]
	MOVSD X5, (DI)(AX*8) // dst[i] = p_sum
	INCQ  AX             // ++i
	LOOP  cs_tail        // } while --CX > 0

cs_end:
	MOVQ DI, ret_base+48(FP) // &ret = &dst
	MOVQ dst_cap+16(FP), SI  // cap(ret) = cap(dst)
	MOVQ SI, ret_cap+64(FP)
	RET
