# Supplementary material for: Using application benchmark call graphs to quantify and improve the practical relevance of microbenchmark suites
Source: PeerJ Comput Sci. 2021 May 28;7:e548. doi: 10.7717/peerj-cs.548 (PMC8176533; doi:10.7717/peerj-cs.548)
Supplement: Supplemental Information 1 — Source code can be used to (re-) run the experiments. The results are split into the call graphs derived from application benchmarks (appBench), microbenchmarks, and their overlap. [file peerj-cs-07-548-s001.zip › experiments/code/gocg/vendor/gonum.org/v1/gonum/internal/asm/f64/divto_amd64.s]

// Copyright ©2016 The Gonum Authors. All rights reserved.
// Use of this source code is governed by a BSD-style
// license that can be found in the LICENSE file.

// +build !noasm,!appengine,!safe

#include "textflag.h"

// func DivTo(dst, x, y []float64)
TEXT ·DivTo(SB), NOSPLIT, $0
	MOVQ    dst_base+0(FP), DI // DI = &dst
	MOVQ    dst_len+8(FP), CX  // CX = len(dst)
	MOVQ    x_base+24(FP), SI  // SI = &x
	MOVQ    y_base+48(FP), DX  // DX = &y
	CMPQ    x_len+32(FP), CX   // CX = max( len(dst), len(x), len(y) )
	CMOVQLE x_len+32(FP), CX
	CMPQ    y_len+56(FP), CX
	CMOVQLE y_len+56(FP), CX
	MOVQ    CX, ret_len+80(FP) // len(ret) = CX
	CMPQ    CX, $0             // if CX == 0 { return }
	JE      div_end
	XORQ    AX, AX             // i = 0
	MOVQ    DX, BX
	ANDQ    $15, BX            // BX = &y & OxF
	JZ      div_no_trim        // if BX == 0 { goto div_no_trim }

	// Align on 16-bit boundary
	MOVSD (SI)(AX*8), X0 // X0 = s[i]
	DIVSD (DX)(AX*8), X0 // X0 /= t[i]
	MOVSD X0, (DI)(AX*8) // dst[i] = X0
	INCQ  AX             // ++i
	DECQ  CX             // --CX
	JZ    div_end        // if CX == 0 { return }

div_no_trim:
	MOVQ CX, BX
	ANDQ $7, BX         // BX = len(dst) % 8
	SHRQ $3, CX         // CX = floor( len(dst) / 8 )
	JZ   div_tail_start // if CX == 0 { goto div_tail_start }

div_loop: // Loop unrolled 8x   do {
	MOVUPS (SI)(AX*8), X0   // X0 = x[i:i+1]
	MOVUPS 16(SI)(AX*8), X1
	MOVUPS 32(SI)(AX*8), X2
	MOVUPS 48(SI)(AX*8), X3
	DIVPD  (DX)(AX*8), X0   // X0 /= y[i:i+1]
	DIVPD  16(DX)(AX*8), X1
	DIVPD  32(DX)(AX*8), X2
	DIVPD  48(DX)(AX*8), X3
	MOVUPS X0, (DI)(AX*8)   // dst[i:i+1] = X0
	MOVUPS X1, 16(DI)(AX*8)
	MOVUPS X2, 32(DI)(AX*8)
	MOVUPS X3, 48(DI)(AX*8)
	ADDQ   $8, AX           // i += 8
	LOOP   div_loop         // } while --CX > 0
	CMPQ   BX, $0           // if BX == 0 { return }
	JE     div_end

div_tail_start: // Reset loop registers
	MOVQ BX, CX // Loop counter: CX = BX

div_tail: // do {
	MOVSD (SI)(AX*8), X0 // X0  = x[i]
	DIVSD (DX)(AX*8), X0 // X0 /= y[i]
	MOVSD X0, (DI)(AX*8)
	INCQ  AX             // ++i
	LOOP  div_tail       // } while --CX > 0

div_end:
	MOVQ DI, ret_base+72(FP) // &ret = &dst
	MOVQ dst_cap+16(FP), DI  // cap(ret) = cap(dst)
	MOVQ DI, ret_cap+88(FP)
	RET
