# Supplementary material for: Using application benchmark call graphs to quantify and improve the practical relevance of microbenchmark suites
Source: PeerJ Comput Sci. 2021 May 28;7:e548. doi: 10.7717/peerj-cs.548 (PMC8176533; doi:10.7717/peerj-cs.548)
Supplement: Supplemental Information 1 — Source code can be used to (re-) run the experiments. The results are split into the call graphs derived from application benchmarks (appBench), microbenchmarks, and their overlap. [file peerj-cs-07-548-s001.zip › experiments/code/gocg/vendor/gonum.org/v1/gonum/internal/asm/f64/ge_amd64.go]

// Copyright ©2017 The Gonum Authors. All rights reserved.
// Use of this source code is governed by a BSD-style
// license that can be found in the LICENSE file.

// +build !noasm,!appengine,!safe

package f64

// Ger performs the rank-one operation
//  A += alpha * x * yᵀ
// where A is an m×n dense matrix, x and y are vectors, and alpha is a scalar.
func Ger(m, n uintptr, alpha float64, x []float64, incX uintptr, y []float64, incY uintptr, a []float64, lda uintptr)

// GemvN computes
//  y = alpha * A * x + beta * y
// where A is an m×n dense matrix, x and y are vectors, and alpha and beta are scalars.
func GemvN(m, n uintptr, alpha float64, a []float64, lda uintptr, x []float64, incX uintptr, beta float64, y []float64, incY uintptr)

// GemvT computes
//  y = alpha * Aᵀ * x + beta * y
// where A is an m×n dense matrix, x and y are vectors, and alpha and beta are scalars.
func GemvT(m, n uintptr, alpha float64, a []float64, lda uintptr, x []float64, incX uintptr, beta float64, y []float64, incY uintptr)
